# Supplementary material for: Chronic Stress-Induced Gene Changes In Vitro and In Vivo: Potential Biomarkers Associated With Depression and Cancer Based on circRNA- and lncRNA-Associated ceRNA Networks
Source: Front Oncol. 2021 Sep 28;11:744251. doi: 10.3389/fonc.2021.744251 (PMC8507324; doi:10.3389/fonc.2021.744251)
Supplement: Supplementary file 2 [file DataSheet_1.zip]

Archive with 5 entries (5 files):
- data sheet/Supplementary Table 3.xlsx
- data sheet/Supplementary Table 4.xlsx
- data sheet/Supplementary Table 5.xlsx
- data sheet/Supplementary Table 7.xlsx
- data sheet/Supplementary Table 8.xlsx
