# Supplementary material for: Chronic Stress-Induced Gene Changes In Vitro and In Vivo: Potential Biomarkers Associated With Depression and Cancer Based on circRNA- and lncRNA-Associated ceRNA Networks
Source: Front Oncol. 2021 Sep 28;11:744251. doi: 10.3389/fonc.2021.744251 (PMC8507324; doi:10.3389/fonc.2021.744251)
Supplement: Supplementary file 2 [file DataSheet_1.zip › data sheet/Supplementary Table 3.xlsx]

## Sheet: Sheet1
ProbeName	pvalues	foldchange	D1	D2	D3	D4	D5	D6	C1	C2	C3	C4	C5	C6	ProbeName	Type	ProbeSeq	Associated_gene	circRNA_ID	circ_chrom	Hsa_hg19_circRNA_start	Hsa_hg19_circRNA_end	Hsa_hg19_circRNA_strand	genomic_length	spliced_seq_length	best_transcript	hostgene
hsa_circ_0071253	0.0207847	10.3421	8.98273	8.85062	4.19763	5.92282	5.70883	5.75132	5.09258	4.09166	3.5443	4.84995	2.75475	3.70434	hsa_circ_0071253	circRNA	TTCCATGGTCAAAAAATGGCAGGGTTGATCCATTTTCTAAGAAAGATTGGTATGATGTGA	LDLRAD4	hsa_circ_0071253	chr4	152021636	152022314	+	678	292	NM_001006	RPS3A
hsa_circ_0025770	0.0199638	4.7305	3.58013	5.12322	4.71094	4.24893	1.31334	2.71791	1.36415	1.32471	1.31215	2.29753	1.32166	2.67582	hsa_circ_0025770	circRNA	CGTACAACAGGCTAAACATATTTTTGACTGGTATGAACCCATTCTACTTTCATGCAGTAA	rsrc1	hsa_circ_0025770	chr12	29911636	29921008	-	9372	252	NM_175861	TMTC1
hsa_circ_0069475	0.0399479	4.51353	10.294	10.2142	6.37887	7.93695	8.49546	8.21287	7.34899	6.85367	6.83875	7.50733	6.27531	6.74444	hsa_circ_0069475	circRNA	TAGTAAACACAATGAAGACTATTCTCAGCAATCAGACTGTCGACATTCCAGAAAATGGTA	KRTDAP	hsa_circ_0069475	chr4	39457430	39460060	-	2630	987	NM_000661	RPL9
hsa_circ_0087115	0.00450798	4.48219	3.96118	4.6806	6.6826	5.55622	5.00992	3.99265	3.23903	3.86522	3.46258	1.4809	2.95748	2.95511	hsa_circ_0087115	circRNA	ATTTCTTGTGTACTGCAATATGACAGCTCTCTACGAGCAGTCTTGTGAAGCCCACAAGCA	---	hsa_circ_0087115	chr9	43853496	43853616	+	120	120	NM_001201380	CNTNAP3B
hsa_circ_0069478	0.044648	4.45597	10.3191	10.181	6.31463	7.9702	8.40833	8.14614	7.30127	6.97315	6.75523	7.52562	6.1964	6.80975	hsa_circ_0069478	circRNA	GAAAAAAAAGAGGAATGAAGACTATTCTCAGCAATCAGACTGTCGACATTCCAGAAAATG	KRTDAP	hsa_circ_0069478	chr4	39459813	39460060	-	247	163	NM_000661	RPL9
hsa_circ_0004987	0.0304959	4.42824	2.20771	2.31913	2.34719	3.14268	4.76628	5.29699	1.59652	1.18369	1.49479	1.53667	2.23174	2.20948	hsa_circ_0004987	circRNA	TCATCAACTCAGCTGGACGGAAGCTCCTGTTTTCTTGTCAGCCGCCAGCTGAGGGCCATT	---	hsa_circ_0004987	chr8	145215872	145255444	+	39572	1317	NM_032450	HEATR7A
hsa_circ_0078574	0.0421977	4.39799	6.38372	6.73573	8.9072	8.36318	9.66986	6.30849	5.96881	5.90023	6.52737	5.95273	6.49081	6.00034	hsa_circ_0078574	circRNA	CTTGCCAGATGAAGTATGAAAAAGATCAGTTATACATGGGAAGCTGTTGATACCAAAAAT	---	hsa_circ_0078574	chr6	160412215	160469575	+	57360	2365	NM_000876	IGF2R
hsa_circ_0091587	0.0221195	4.30979	3.50296	3.12957	4.99994	2.6338	1.16587	2.58059	1.88028	1.19678	1.16042	1.15993	1.42479	1.20559	hsa_circ_0091587	circRNA	GGAAAGAATGTCTTGATTGTGGAAATTAGTGATGATGAACCAGGTTATGACCTTGATTTA	---	hsa_circ_0091587	chrX	133607388	133624235	+	16847	375	NM_000194	HPRT1
hsa_circ_0025765	0.0162133	4.27939	3.33521	5.11995	4.4448	4.15917	1.21813	3.36697	1.22293	1.23992	1.20247	1.70127	1.23383	3.33654	hsa_circ_0025765	circRNA	TTCTTACGAGGTATCTGAGAGCAAGCAGCAATAGAAATTTCCTGCTTACCATGAGACCAT	RSPH3	hsa_circ_0025765	chr12	29812812	29813818	-	1006	1006	NM_175861	TMTC1
hsa_circ_0087109	0.00743229	4.16296	5.91844	6.95625	9.01774	7.66914	6.96663	6.7545	5.11359	5.92672	5.5467	3.69818	5.96042	5.81502	hsa_circ_0087109	circRNA	ATTATTTTGGAGGGTTTTCCAGGAAACACAAACGCAGACAGTGTGGTGCACTACAGACTC	---	hsa_circ_0087109	chr9	43800863	43828221	+	27358	1087	NM_001201380	CNTNAP3B
hsa_circ_0018494	0.00152758	4.14688	2.23915	2.96313	3.42924	2.42581	3.8857	4.08464	1.32124	1.17524	1.18122	1.41938	1.17629	1.38341	hsa_circ_0018494	circRNA	CCTCAGTGACGTTTACAACAGACTGCCATAGGCAACACACTGGTCCAGGACATCTGTTAT	Cadps2	hsa_circ_0018494	chr10	70048687	70048776	-	89	89	NM_022129	PBLD
hsa_circ_0041204	0.0305568	4.0074	3.73124	6.34979	3.66786	2.81906	3.49763	3.28492	1.17997	3.23976	2.44291	3.11488	2.52448	1.19125	hsa_circ_0041204	circRNA	GAAACACTAAATAAAGCAATACGTGTTTGCCAAGTCGCCACCCAGTTCAAGATGAGCCTC	---	hsa_circ_0041204	chr17	1367479	1375522	-	8043	2935	NM_001080779	MYO1C
hsa_circ_0087116	0.00952689	3.97621	5.34314	6.36081	8.52585	7.23824	6.90626	6.40625	5.20335	5.56356	5.33892	4.33027	5.08601	5.10232	hsa_circ_0087116	circRNA	AAGGTTTTAGAGTCATTTTGGAATTCAGCTTCCTTCAACACTGAGACTTCATACCTTCAT	---	hsa_circ_0087116	chr9	43890295	43908523	+	18228	1077	NM_001201380	CNTNAP3B
hsa_circ_0008002	0.00699326	3.96802	5.66752	4.90927	3.39199	4.83624	6.44849	4.43154	3.68522	2.58838	3.53609	3.3875	2.29276	3.56459	hsa_circ_0008002	circRNA	GTACTACTAGAGAGCACGTTTTCAATATCATAGGAGCATTTGATATTCCACGCTTTGTGT	Dnah8	hsa_circ_0008002	chr14	50130032	50141145	-	11113	510	NM_002692	POLE2
hsa_circ_0087097	0.0247044	3.93903	5.61794	6.4391	8.64208	7.23307	5.23428	6.27873	4.82006	5.4974	5.32337	3.95536	5.22967	5.20485	hsa_circ_0087097	circRNA	ATACCTTTCAGTTATCCTCGCCAACAATGGACTAGTGACACAATAGTCCTTTCCCAAAAG	---	hsa_circ_0087097	chr9	39088419	39109284	-	20865	983	NM_033655	CNTNAP3
hsa_circ_0004390	0.00744385	3.91141	5.99999	3.61249	3.61241	3.14055	4.4502	4.06192	2.88016	2.7913	1.26443	2.37496	2.72399	2.64341	hsa_circ_0004390	circRNA	ACTGTCTTAGGATGTTCACTTCTCCACAATGAATGAGTGTCACTATGACAAGCACATGGA	---	hsa_circ_0004390	chr1	85331067	85331821	-	754	754	NM_012152	LPAR3
hsa_circ_0071487	0.0219828	3.89412	3.4322	2.74672	2.96305	3.33461	6.01577	3.75261	2.51683	1.21664	2.47612	3.37734	1.19315	1.5242	hsa_circ_0071487	circRNA	CGAAACACAGAGGGTTGTCCTGGTCTGTGCAACAGCAATGGAAGATGTACCCTGGACCAA	AVL9	hsa_circ_0071487	chr4	183635239	183652292	+	17053	746	NM_001080477	ODZ3
hsa_circ_0000512	0.0176012	3.87248	11.7194	12.2433	10.7668	10.9808	13.4794	10.5028	10.3218	9.71923	10.2162	9.98532	9.85609	10.1871	hsa_circ_0000512	circRNA	ACAGACTCACGGCCAGCGAAGTGAGTTCAATGGCTGAGGTGAGGTGAGTTCCCAGAGAAC	Lamb3	hsa_circ_0000512	chr14	20811282	20811436	-	154	154	NR_002312	RPPH1
hsa_circ_0076380	0.0207043	3.87165	3.2096	3.2513	4.75364	3.52842	1.19944	2.35562	1.29398	1.26616	1.7681	1.26188	1.89135	1.22703	hsa_circ_0076380	circRNA	GACAAGGATGTAGTAATGCTTCAGGTTTACATGTATTATTAAGCAAAAGTGAAGTGGCAT	Syt16	hsa_circ_0076380	chr6	42607946	42610219	+	2273	239	NM_015255	UBR2
hsa_circ_0014222	0.0448553	3.85597	13.7271	13.8955	11.3019	12.1091	10.968	10.9878	11.2324	10.6076	11.0201	10.5415	10.3606	10.5188	hsa_circ_0014222	circRNA	TACCTGCAGAATAATAAAGTCATCAATACCTCAGTGGGGCAAGTCCGTGGGCATCATGTT	LOC100714922	hsa_circ_0014222	chr1	153362507	153363033	-	526	375	NM_002964	S100A8
hsa_circ_0025764	0.0489444	3.85119	3.24026	4.99207	4.04632	4.22938	1.20492	1.92518	1.23866	2.63485	1.16829	1.97546	1.22468	2.12918	hsa_circ_0025764	circRNA	AGCCTTTAAGGCTAAACATATTTTTGACTGGTATGAACCCATTCTACTTTCATGCAGTAA	RSPH3	hsa_circ_0025764	chr12	29786079	29921008	-	134929	826	NM_175861	TMTC1
hsa_circ_0000513	0.0201083	3.80323	11.9072	12.5065	10.9791	11.2973	13.7871	10.7481	10.6709	9.96916	10.6073	10.2346	10.0295	10.5105	hsa_circ_0000513	circRNA	TGGAACAGACTCACGGCCAGCGAAGTGAGTTCAATGGCTGAGGTGAGTTCCCAGAGAACG	Lamb3	hsa_circ_0000513	chr14	20811287	20811436	-	149	149	NR_002312	RPPH1
hsa_circ_0013594	0.0254849	3.79559	3.57172	5.12553	3.05667	3.34532	1.15516	3.70823	1.23643	1.2036	1.42685	2.4208	1.20371	2.6379	hsa_circ_0013594	circRNA	GCTGAAGAAGTCACCTTAACCAGAAAACCCAGTTTGAAAATCCAGTGGAGGAAGCCAAAA	---	hsa_circ_0013594	chr1	114162357	114201887	+	39530	1739	NM_152900	MAGI3
hsa_circ_0087100	0.0217288	3.7491	5.73758	6.87764	9.12438	7.73955	6.81185	6.59473	5.70039	6.04539	5.70901	4.6496	5.77355	5.83426	hsa_circ_0087100	circRNA	CTCTTCATTGGGTTTTCCAGGAAACACAAACGCAGACAGTGTGGTGCACTACAGACTCCA	---	hsa_circ_0087100	chr9	39102493	39193272	-	90779	2365	NM_033655	CNTNAP3
hsa_circ_0000514	0.0241372	3.74879	11.5043	12.2195	10.601	11.0249	13.6061	10.5968	10.4296	9.67293	10.3911	9.89622	9.76655	10.4453	hsa_circ_0000514	circRNA	TTTGCCGGAGCTTGGAACAGACTCACGGCCAGCGAAGTGAGTTCCCAGAGAACGGGGCTC	Lamb3	hsa_circ_0000514	chr14	20811305	20811436	-	131	131	NR_002312	RPPH1
hsa_circ_0000511	0.0199068	3.72705	11.9406	12.5293	11.0035	11.3178	13.739	10.742	10.6486	10.0314	10.5885	10.3251	10.0664	10.5096	hsa_circ_0000511	circRNA	TGGAACAGACTCACGGCCAGCGAAGTGAGTTCAATGGCTGAGGTGAGTTCCCAGAGAACG	Lamb2	hsa_circ_0000511	chr14	20811282	20811431	-	149	149	NR_002312	RPPH1
hsa_circ_0006853	0.0266178	3.65119	12.2422	12.9944	11.4145	11.6975	14.3575	11.3484	11.0883	10.446	11.1208	10.7016	10.5745	11.3951	hsa_circ_0006853	circRNA	CTGAGGTGAGGGGCCCGGCGGATGCCTCCTTTGCCGGAGCTTGGAACAGACTCACGGCCA	Lamc3	hsa_circ_0006853	chr14	20811282	20811360	-	78	78	NR_002312	RPPH1
hsa_circ_0087111	0.017298	3.58158	6.32263	7.25997	9.39321	8.16622	6.85152	7.18264	5.92918	6.42435	6.08709	4.81199	6.33388	6.36346	hsa_circ_0087111	circRNA	GCTTTAACTCAATCTGAGGTGGTTTATTTTGATGGACAAAGTGCTCTGCTGTATACACTT	---	hsa_circ_0087111	chr9	43815784	43890529	+	74745	2061	NM_001201380	CNTNAP3B
hsa_circ_0087104	0.0155147	3.55412	6.49906	7.33153	9.46206	8.15921	6.95383	7.17049	5.96619	6.478	6.26812	4.68669	6.50478	6.31764	hsa_circ_0087104	circRNA	TATTTTGGAGAATCTGAGGTGGTTTATTTTGATGGACAAAGTGCTCTGCTGTATAGACTT	---	hsa_circ_0087104	chr9	39165929	39178357	-	12428	939	NM_033655	CNTNAP3
hsa_circ_0082635	0.00241848	3.55289	3.64996	3.99363	4.29899	3.03917	4.93001	2.75198	2.09326	2.59396	1.87485	1.70821	1.85676	2.45558	hsa_circ_0082635	circRNA	AGCAGCTGAGTTCAAACGTCATGTTGGGGAAGAAGAAGAGGATACTAATTTGTGGATTGG	SMIM14	hsa_circ_0082635	chr7	138822592	138833123	+	10531	576	NM_024926	TTC26
hsa_circ_0087114	0.0139167	3.52577	5.13131	6.13907	8.22234	7.08967	6.08238	6.17818	4.60694	5.57626	4.96169	3.78923	5.2464	5.2479	hsa_circ_0087114	circRNA	TGCTCCAATGATCAGCTTTGGGGGAATTCTGTCACCCGGAAGATCACGGGCATTCACACG	---	hsa_circ_0087114	chr9	43818040	43894319	+	76279	2068	NM_001201380	CNTNAP3B
hsa_circ_0056794	0.00864313	3.48117	3.18472	2.77292	3.30308	3.87863	4.69716	1.77636	1.1887	2.28917	1.70638	2.25494	1.39511	1.1622	hsa_circ_0056794	circRNA	TGATGAGCATGAAACAAGTGTTGAAAATGTTAAAGGCTGTGCTGAAGAAGAGCCGAGAGG	PLAC1	hsa_circ_0056794	chr2	159922407	159992809	+	70402	379	NM_033394	TANC1
hsa_circ_0032411	0.0138966	3.42727	4.60951	3.05646	3.12864	3.08576	1.37771	3.11718	1.41875	1.39083	1.3621	1.69917	2.06412	1.36396	hsa_circ_0032411	circRNA	TAAAGACACTAGAGTATAATCAGTATGAAGTTCGAACAGCACAAGCCAGCGAGGAGGCAG	Ccdc12	hsa_circ_0032411	chr14	71455283	71512000	+	56717	1707	NM_014982	PCNX
hsa_circ_0006041	0.038233	3.42239	5.92595	6.44958	8.57321	8.02196	8.9398	6.46441	5.20164	5.82061	5.50298	5.59463	6.8613	6.59363	hsa_circ_0006041	circRNA	CACTCGAAGGATGTTGGTTATCTTTCTGAAGTAGACTGTCCATGGCCTGAACATTTTCCG	Sfi1	hsa_circ_0006041	chr7	65705311	65751696	+	46385	1145	NM_003596	TPST1
hsa_circ_0001550	0.0155447	3.40509	4.60338	4.27123	1.53637	3.87294	4.1934	4.34117	1.45923	3.06437	1.96093	2.54991	1.43792	2.51511	hsa_circ_0001550	circRNA	ACCTGCTCTGGGAGAGAATAAAAAGGAAGAAGAGATTAAATCTCTGACTGCTGAAATTGA	HDAC2	hsa_circ_0001550	chr5	167915606	167921655	+	6049	534	NM_002887	RARS
hsa_circ_0031787	0.0124217	3.38967	5.77322	4.98642	3.52067	5.36706	6.39926	4.34271	4.01679	3.42902	4.0453	3.0272	3.61959	3.00402	hsa_circ_0031787	circRNA	TTAGCAGAAGAGAGCACGTTTTCAATATCATAGGAGCATTTGATATTCCACGCTTTGTGT	dnaja2	hsa_circ_0031787	chr14	50131343	50141145	-	9802	437	NM_002692	POLE2
hsa_circ_0087110	0.0280734	3.34487	6.20158	7.40801	9.38064	8.19673	6.69902	7.17831	5.75836	6.6075	6.27999	5.10741	6.43217	6.39178	hsa_circ_0087110	circRNA	TATTTTGGAGAATCTGAGGTGGTTTATTTTGATGGACAAAGTGCTCTGCTGTATACACTT	---	hsa_circ_0087110	chr9	43815784	43828221	+	12437	939	NM_001201380	CNTNAP3B
hsa_circ_0013781	0.00282634	3.31191	3.15307	3.48134	5.33737	3.92369	4.0995	3.38057	2.13464	1.43526	2.44595	1.92752	3.29548	2.32241	hsa_circ_0013781	circRNA	GAGAACAACATCAATGAGTGCACTGAGAGGGCAGAGATGTAACATTGACATTGATGAGTG	AIG1	hsa_circ_0013781	chr1	120484148	120497855	-	13707	955	NM_024408	NOTCH2
hsa_circ_0073780	0.0156673	3.28084	1.25531	2.79153	3.81878	3.82491	4.12209	3.37262	1.29765	1.91465	2.25175	1.6255	1.24854	1.79507	hsa_circ_0073780	circRNA	TTGGCTACACCACAGACATCAGTGGAACCTCTTGTATAGCTGAATATTACACCCTGTGTC	---	hsa_circ_0073780	chr5	127613571	127647645	-	34074	2592	NM_001999	FBN2
hsa_circ_0007672	0.0385323	3.25742	5.75223	6.51326	8.39707	7.89471	8.76778	6.32489	5.27913	5.66024	5.25611	5.55612	6.93567	6.36583	hsa_circ_0007672	circRNA	CTCTGTCAAAATGTTGGTTATCTTTCTGAAGTAGACTGTCCATGGCCTGAACATTTTCCG	Sfmbt1	hsa_circ_0007672	chr7	65705311	65706257	+	946	946	NM_003596	TPST1
hsa_circ_0026594	0.0347661	3.24103	9.4394	9.45349	6.52639	7.66308	7.69773	7.69382	6.97384	6.77896	6.8696	6.77492	6.19679	6.83468	hsa_circ_0026594	circRNA	AGCAACGAGGGAAGTGGAGTTCTTGTCCACGTCCATTGCTCAGCTCAAAGTGGTACAGAC	CG15741	hsa_circ_0026594	chr12	53689622	53689725	+	103	103	NM_002624	PFDN5
hsa_circ_0063012	0.00814255	3.2403	3.15697	2.91169	5.19488	3.06905	3.57548	2.78719	1.18987	2.23497	2.35542	1.93007	2.7114	1.20898	hsa_circ_0063012	circRNA	CGAGCTCAAGACAATCCACGTTGCTATTGTCTGCGCCGGATACAATGCCAGCCGGGATGT	---	hsa_circ_0063012	chr22	34000420	34022310	-	21890	207	NM_004737	LARGE
hsa_circ_0077572	0.042106	3.23623	1.16034	2.15295	3.51059	3.96007	1.16785	2.96365	1.17667	1.1631	1.17146	1.18351	1.16834	1.15658	hsa_circ_0077572	circRNA	GACGTCTGTACCAATATTGCCAGAATATTCAGCTTAAAGTGAGTAGAAAGAATCTTCTTA	---	hsa_circ_0077572	chr6	109232101	109249436	+	17335	473	NM_032131	ARMC2
hsa_circ_0025210	0.020351	3.20834	2.6453	3.02163	3.09622	3.44075	5.15147	2.12691	2.24972	1.54438	1.17367	1.91126	1.59164	2.64772	hsa_circ_0025210	circRNA	TGAAATTTAATACACATTTTAAAACCTCTGCTGGTGGAGTTCTTAGAAGCTAATGAGGTG	Agrp	hsa_circ_0025210	chr12	6666036	6672336	-	6300	1673	NM_001033714	NOP2
hsa_circ_0038225	0.0481781	3.20275	13.2102	12.9464	9.87047	11.0442	11.6186	11.3247	11.0261	10.1544	10.2321	10.5671	9.59037	10.4937	hsa_circ_0038225	circRNA	GGTGCTTCCAGTTACATTGGCGAATTTGAAATCATTGATGACCACAGAGCTGGGAAAATT	LBR	hsa_circ_0038225	chr16	18794276	18799464	-	5188	314	NM_001019	RPS15A
hsa_circ_0087103	0.0336452	3.19495	5.74056	6.44931	8.72881	7.5266	5.95213	6.43266	5.31966	5.96642	5.30745	4.38664	5.96124	5.80007	hsa_circ_0087103	circRNA	TTGATTCAGGTGACACCTATTATTTTGGAGGTGCTGGATTAAACGATGGGCAGTGGCACT	---	hsa_circ_0087103	chr9	39165929	39166073	-	144	144	NM_033655	CNTNAP3
hsa_circ_0087096	0.0237298	3.1442	6.24363	6.95158	8.9933	7.69971	6.31521	6.88138	5.96402	6.28885	6.03316	5.26235	5.84315	5.71718	hsa_circ_0087096	circRNA	AACAGAGAAGAAGCTGTGGTCATGGTAGAGGTGCTTGCCCAGCTACTGTGAGCATGGGGG	---	hsa_circ_0087096	chr9	39086712	39144343	-	57631	1705	NM_033655	CNTNAP3
hsa_circ_0002703	0.0391151	3.11294	11.1747	12.1554	10.4709	10.839	13.3402	10.55	10.3737	9.73027	10.407	10.0536	9.71842	10.6674	hsa_circ_0002703	circRNA	CTTCGGGGAGCTCATCAGTGGGGCCACGAGCTGAGTGCGTCCTGTCACTCCACTCCCATG	Lamc1	hsa_circ_0002703	chr14	20811436	20811554	-	118	118	NR_002312	RPPH1
hsa_circ_0016525	0.0037172	3.09556	7.16621	8.13078	8.16987	7.9115	8.13789	6.80994	6.23818	5.89206	6.13018	4.39256	7.24754	5.8358	hsa_circ_0016525	circRNA	TCAAATAGCAGACTTGTTCCGACCCAAGGACCAGAGTGCACGGCCTGGAGATAGAGGGCA	---	hsa_circ_0016525	chr1	220969984	220970147	+	163	163	NM_022746	2020-03-01
hsa_circ_0000518	0.0481021	3.06106	10.8072	11.9041	10.0982	10.5333	13.0821	10.3056	10.2399	9.44547	10.1345	9.72205	9.46415	10.393	hsa_circ_0000518	circRNA	TCCGCGCGAGCTCATCAGTGGGGCCACGAGCTGAGTGCGTCCTGTCACTCCACTCCCATG	lamc1	hsa_circ_0000518	chr14	20811404	20811554	-	150	150	NR_002312	RPPH1
hsa_circ_0077770	0.0219796	3.05937	2.04205	1.74051	2.45641	3.58493	4.43245	3.32333	1.41108	1.43675	2.29099	1.59752	1.37894	1.37677	hsa_circ_0077770	circRNA	TTTTAATGACTTACTCCATTCGCCATTCCATAAGTATGCCTGCTATGAGGAATTCTCCTA	SEPW1	hsa_circ_0077770	chr6	125574862	125584644	+	9782	765	NM_001003395	TPD52L1
hsa_circ_0000520	0.0328784	3.05731	10.5878	11.6589	9.9551	10.3028	12.6291	9.93137	9.86199	9.13955	9.78328	9.46669	9.10394	10.0455	hsa_circ_0000520	circRNA	CTTCGGGGAGGGAAGCTCATCAGTGGGGCCACGAGCTGAGTGCGTCCTGTCACTCCACTC	Lamc1	hsa_circ_0000520	chr14	20811436	20811559	-	123	123	NR_002312	RPPH1
hsa_circ_0087098	0.0142181	3.04707	5.7524	6.36032	8.49649	7.20527	7.26911	6.58191	5.95752	6.01967	5.45435	4.89871	5.54434	5.53316	hsa_circ_0087098	circRNA	TGCTCCAATGCTCCCACAGAAGTGACCTTTTCCTTCGATGTGGGGAATGGACCTTGTGAG	---	hsa_circ_0087098	chr9	39099907	39102712	-	2805	459	NM_033655	CNTNAP3
hsa_circ_0035229	0.0402259	3.04565	2.99569	3.73279	1.37008	2.19504	4.64092	2.71957	1.41451	1.36705	1.35013	2.27253	1.37127	2.16269	hsa_circ_0035229	circRNA	GAAGTAGATTCCAAAGCAGCTTTAATACCGATTGATACAGTTATGGAAGAAGGAAAGAAG	SLC39A8	hsa_circ_0035229	chr15	50875285	50905026	-	29741	2787	NM_017672	TRPM7
hsa_circ_0031784	0.00678846	3.03958	5.26247	4.64976	3.5233	5.03392	6.10758	4.53072	4.04291	3.33759	3.67737	3.44693	2.48646	3.29908	hsa_circ_0031784	circRNA	ATCCTTGCAGAGAGCACGTTTTCAATATCATAGGAGCATTTGATATTCCACGCTTTGTGT	DnaJ-4	hsa_circ_0031784	chr14	50120707	50141145	-	20438	966	NM_002692	POLE2
hsa_circ_0055902	0.0269159	3.02955	3.72997	3.64625	4.03712	3.10067	1.1789	2.08167	1.28036	2.47893	1.94822	1.25124	1.23035	1.21302	hsa_circ_0055902	circRNA	CTATTCCTTGTAAGCTATTTAAAATAAATTTTAAAGTCTTTCAAGTGTGCGCAGCGGCCC	Kcnb2	hsa_circ_0055902	chr2	101887683	101925178	-	37495	7347	NM_173647	RNF149
hsa_circ_0087101	0.0379391	2.99345	4.73567	5.71902	8.02203	6.86878	6.58303	5.98738	5.24546	5.56715	4.9145	4.25951	5.27707	5.00731	hsa_circ_0087101	circRNA	CGCGGAGATCGACTAGTGACACAATAGTCCTTTCCCAAAAGGAGCACCTGCCAGTCACTC	---	hsa_circ_0087101	chr9	39109156	39109284	-	128	128	NM_033655	CNTNAP3
hsa_circ_0001137	0.0403286	2.99208	4.83945	1.51487	3.97858	3.31212	2.99757	2.4986	2.29585	1.17637	2.52223	1.56634	2.476	1.15674	hsa_circ_0001137	circRNA	CAAACCCAACAACACGCAACCAGGATGGGAAGGAGTTTGGAATAGGGGACCTCGTGTGGG	---	hsa_circ_0001137	chr20	31376659	31380576	+	3917	412	NM_175849	DNMT3B
hsa_circ_0079308	0.000175644	2.98643	3.10685	3.17073	2.96381	2.74438	2.66008	1.99016	1.20885	1.18937	1.171	1.50331	1.18928	1.16607	hsa_circ_0079308	circRNA	CTGTGTGCTTTATGATCGACGGAGTGGATTAGAACAAGATGACATGAGAATTTTATACAA	---	hsa_circ_0079308	chr7	5949665	5958531	+	8866	290	NM_015622	CCZ1
hsa_circ_0014090	0.000506029	2.95512	3.39161	3.28975	3.93704	4.48038	4.11076	4.10202	2.24821	2.16335	2.53119	3.30159	1.68512	1.66369	hsa_circ_0014090	circRNA	TCCACCTCTAAGCTGGATACGTCAGTGTTACCGTACCCTGGATCGGCGATGAACTACCCC	---	hsa_circ_0014090	chr1	151015431	151016203	+	772	418	NM_001159642	BNIPL
hsa_circ_0071478	0.0328952	2.93836	2.60988	2.08141	4.12802	2.03884	4.55861	2.835	1.52508	2.16676	1.43748	1.83825	2.30292	1.44799	hsa_circ_0071478	circRNA	AGTGAGAATGGACAGAATTTTACCCTAAGGCAGTTAGGAGTTTGTGAACCAGCAACTCGA	Aven	hsa_circ_0071478	chr4	183267803	183268082	+	279	279	NM_001080477	ODZ3
hsa_circ_0011025	0.00584004	2.92063	3.91931	3.57058	4.59503	3.97591	5.04045	3.08813	1.38353	1.8323	3.12673	1.70419	3.37845	3.09216	hsa_circ_0011025	circRNA	GCTTGTAATAAAACTTCAGTTTATAAGAGTTCCTAATTGACCGGAGGGGATTTGTGCAGT	ZNF248	hsa_circ_0011025	chr1	27180216	27182211	+	1995	1995	NM_032283	ZDHHC18
hsa_circ_0002238	0.00128534	2.91566	4.51524	4.33027	3.9654	4.29727	2.71046	4.00182	2.37433	2.89347	2.40279	1.74248	2.24758	3.10164	hsa_circ_0002238	circRNA	TATTATCCTAAGCTTAGAGTGGACATCAGTGAGAAAGATCAGTCTAAAGAAAAGGAGAAG	---	hsa_circ_0002238	chr1	21091869	21100103	-	8234	540	NM_016287	HP1BP3
hsa_circ_0000515	0.0380564	2.91482	11.9109	12.734	11.3107	11.5958	14.0056	11.3142	11.1358	10.6048	11.1104	10.8467	10.6051	11.3938	hsa_circ_0000515	circRNA	GGCCAGCGAACTGAGTGCGTCCTGTCACTCCACTCCCATGTCCCTTGGGAAGGTCTGAGA	Lamb3	hsa_circ_0000515	chr14	20811305	20811534	-	229	229	NR_002312	RPPH1
hsa_circ_0000519	0.0498284	2.91239	11.2442	12.2207	10.6606	10.9186	13.4613	10.6812	10.6962	9.98331	10.5749	10.1467	10.0412	10.7687	hsa_circ_0000519	circRNA	CTTCGGGGAGCTGAGTGCGTCCTGTCACTCCACTCCCATGTCCCTTGGGAAGGTCTGAGA	Lamc1	hsa_circ_0000519	chr14	20811436	20811534	-	98	98	NR_002312	RPPH1
hsa_circ_0014220	0.00771383	2.88345	16.1175	16.722	15.3363	15.181	15.9056	14.3511	14.6736	14.4297	14.4094	13.7281	14.2077	13.9166	hsa_circ_0014220	circRNA	GGCCAAATAAAGTCTCTTCCTCCAAGTCAACAGAGTGCAAGACGATGACTTGCAAAATGT	LOC100781043	hsa_circ_0014220	chr1	153330744	153333503	+	2759	549	NM_002965	S100A9
hsa_circ_0084873	0.00015395	2.86479	5.06213	5.16983	6.01787	5.33561	5.07109	4.56439	3.74706	3.69652	4.04955	3.75529	3.97518	3.1298	hsa_circ_0084873	circRNA	GGAGGCAGAATGTAAGACGAATGGAATGCAAGCCTTTTCTCAAGGTCTTAATGAGCAACA	---	hsa_circ_0084873	chr8	91970705	91983369	-	12664	736	NM_001190972	LOC100127983
hsa_circ_0042987	0.0475262	2.86404	3.7494	4.4947	3.2488	3.4739	1.19395	2.38539	2.23738	1.98886	2.168	1.72677	1.85433	1.19185	hsa_circ_0042987	circRNA	GGATCCTGAATGGCTAAGAGAAAAAACCATTACATTTCTCTATAACAACAATACAAGGCA	PFN2	hsa_circ_0042987	chr17	30320883	30322781	+	1898	501	NM_015355	SUZ12
hsa_circ_0077765	0.0238178	2.85111	2.90102	3.38626	3.7371	2.33147	4.15975	1.41501	1.41206	1.43698	2.17956	1.52182	2.03367	1.61773	hsa_circ_0077765	circRNA	TCAGTCTGTGGTACAACTTGGCCAAGTAGAAATCAAATGCCCCATCACAGAGTGTTTTGA	kcnq1	hsa_circ_0077765	chr6	125366356	125398004	+	31648	601	NM_152553	RNF217
hsa_circ_0080834	0.000708335	2.83806	5.9582	6.29179	7.44427	6.86652	6.7866	7.08924	5.45045	4.98612	5.30032	5.54962	5.33198	5.20669	hsa_circ_0080834	circRNA	GATGATATGGGAGTATAATGTTGTGCGGTTAAGAAGATTGTCTACCAAATATAGAACAGA	Gabra3	hsa_circ_0080834	chr7	77200394	77212967	+	12573	282	NM_002835	PTPN12
hsa_circ_0027392	0.0023475	2.80624	3.68481	3.67436	3.66029	3.85555	4.67385	2.96492	1.93409	3.5	1.88235	2.58218	1.54233	1.56133	hsa_circ_0027392	circRNA	CTGGTACAGAGCCCCACACAAGTGAAGATGCGACAGCCCATACAGTGAGCACGGTACATT	OLFM3	hsa_circ_0027392	chr12	64509593	64509673	+	80	80	NM_020762	SRGAP1
hsa_circ_0006997	5.61461e-06	2.77464	3.41178	2.79474	2.85517	3.18336	2.92868	3.03637	1.36415	1.3554	1.34253	1.74444	2.10823	1.37203	hsa_circ_0006997	circRNA	GCAATCTCATTGCAAGAAAAACCGAACAGGTAAAGAGATTATAAATCTTCCACTGAATGA	elp4	hsa_circ_0006997	chr22	50810448	50845304	+	34856	561	NM_001242898	PPP6R2
hsa_circ_0000095	0.0119694	2.75773	8.67193	7.40808	6.09103	7.73397	7.85507	8.11862	6.95587	6.52522	6.52465	6.20634	5.0844	6.32296	hsa_circ_0000095	circRNA	CCTTGTACTGGTTGAAGAAATATGGAGATCAACACAAAACTGCTCATCAGTGTTACCTGT	rps1202	hsa_circ_0000095	chr1	95609446	95616975	+	7529	410	NM_001199691	TMEM56-RWDD3
hsa_circ_0007334	0.00832408	2.74061	8.35051	7.95581	7.61233	8.28449	9.75309	7.70341	7.50548	7.04534	7.23463	6.82083	6.53272	6.85478	hsa_circ_0007334	circRNA	ACATGCACAAGTCAACTTTGTAGTGTGCCAACTCTTTGCCTTGCTAGCAGCCATTTGGTT	---	hsa_circ_0007334	chr2	9083315	9098771	-	15456	224	NM_138799	MBOAT2
hsa_circ_0030167	0.0487106	2.7362	15.0327	14.9681	12.2468	13.0299	14.0035	13.4542	13.1186	12.3402	12.4324	12.7872	12.2216	12.863	hsa_circ_0030167	circRNA	ACATGAAATCATGGTCAGTAGGACAGAAGGTAACATTGATGACTCGCTCATTGGTGGAAA	SFTA2	hsa_circ_0030167	chr13	45914128	45914319	-	191	191	NM_003295	TPT1
hsa_circ_0000972	0.00469439	2.72427	8.36847	8.08779	7.70415	8.26617	9.72545	8.02332	7.46288	7.11805	7.34882	6.78408	6.78991	6.87987	hsa_circ_0000972	circRNA	ATTTTTCAGGGTCAACTTTGTAGTGTGCCAACTCTTTGCCTTGCTAGCAGCCATTTGGTT	---	hsa_circ_0000972	chr2	9048750	9098771	-	50021	320	NM_138799	MBOAT2
hsa_circ_0073446	0.00847397	2.69171	5.47312	4.85433	3.09566	4.59107	4.22796	4.52273	3.13252	2.60068	4.26782	2.33595	2.43836	3.36627	hsa_circ_0073446	circRNA	CACCAGGAAAGGTGCTTTTCAGTGGGAAGAATTGGAAGAAGATATCAGGAAGAAGTTGAA	Iqsec1	hsa_circ_0073446	chr5	95099211	95099324	+	113	113	NM_014899	RHOBTB3
hsa_circ_0005720	0.0176058	2.69094	8.348	7.23187	5.66905	7.29108	7.81558	7.8516	6.78515	6.20419	6.19819	5.98346	5.20649	6.04374	hsa_circ_0005720	circRNA	TGAATCAGCGGTTGAAGAAATATGGAGATCAACACAAAACTGCTCATCAGTGTTACCTGT	RpS12	hsa_circ_0005720	chr1	95609446	95639445	+	29999	484	NM_001199679	TMEM56
hsa_circ_0085178	0.0404514	2.68762	3.95556	3.95091	4.13491	3.68939	1.37577	2.40961	2.82171	1.38379	1.8228	1.42039	1.40925	2.85923	hsa_circ_0085178	circRNA	GGATAGCAGATAGAAAATCTACTTTTGAGATCATCTTCAGACACCAACGAAAGTGAAATA	Lmo3	hsa_circ_0085178	chr8	103236273	103244532	-	8259	502	NM_015713	RRM2B
hsa_circ_0000973	0.00807928	2.66773	8.21744	7.84185	7.46869	8.15058	9.62658	7.77344	7.41353	6.94015	7.23549	6.68354	6.6484	6.66857	hsa_circ_0000973	circRNA	GAAAGTTCAAGTCAACTTTGTAGTGTGCCAACTCTTTGCCTTGCTAGCAGCCATTTGGTT	---	hsa_circ_0000973	chr2	9079949	9098771	-	18822	3590	NM_138799	MBOAT2
hsa_circ_0087231	0.000652978	2.66683	3.18018	3.1039	2.97591	3.28086	3.94241	3.13497	2.95138	1.5009	1.40279	1.7375	1.45025	1.58492	hsa_circ_0087231	circRNA	ATGGGTGTTACTGGTGTGAAGAGGGCTTCTTTCTCTTAGCACTGCAGTGACAATACACAT	CCDC92	hsa_circ_0087231	chr9	78638653	78910327	+	271674	2911	NM_001190482	PCSK5
hsa_circ_0051195	0.0259225	2.65597	3.47827	2.71879	1.33294	2.43752	4.01277	2.30506	1.37175	1.41183	1.34778	1.63666	1.35309	2.05079	hsa_circ_0051195	circRNA	CCAGCCAGTGTTGCCATCTGCACGAGGTCAGAGCTGGAGGATTTCCTGAGTGAAGCGGTC	---	hsa_circ_0051195	chr19	41758255	41758872	+	617	215	NM_021913	AXL
hsa_circ_0056898	0.0318749	2.65454	3.25919	3.29133	1.72754	1.1973	2.51625	3.76257	1.17798	1.17975	1.2768	1.77105	1.17868	2.01666	hsa_circ_0056898	circRNA	AGAACTCAATTTGATCCTGAAAACGTGTTTATTGGTCGCCACTTCATTATTGGACTTTCC	MIR548I-5	hsa_circ_0056898	chr2	165765149	165796066	-	30917	665	NM_001199148	SLC38A11
hsa_circ_0003893	0.0168444	2.6511	2.03137	1.94983	1.72881	2.60639	3.2585	3.92453	1.20043	1.45517	1.29368	1.93429	1.18661	1.19813	hsa_circ_0003893	circRNA	AGGACTCAGGATGTACATTCAAGCCTACAAGACCAGTAACCTGCGAATGAAGATCATCAA	---	hsa_circ_0003893	chr15	81229014	81230320	+	1306	398	NM_018689	KIAA1199
hsa_circ_0080835	0.00227576	2.64754	4.92104	5.36632	6.00131	5.57445	5.45419	4.18711	3.86203	4.12001	3.45843	3.8536	4.09404	4.186	hsa_circ_0080835	circRNA	GATGTTCCTATTTGTATTCATTGCAGCGGTTAAGAAGATTGTCTACCAAATATAGAACAG	Gabra5	hsa_circ_0080835	chr7	77200394	77230123	+	29729	596	NM_002835	PTPN12
hsa_circ_0005079	0.00649931	2.64403	8.24628	8.0762	7.78655	8.39458	9.73126	7.83916	7.4351	6.98971	7.43638	6.95999	6.91895	6.8693	hsa_circ_0005079	circRNA	TAGCTGTAAGGTCAACTTTGTAGTGTGCCAACTCTTTGCCTTGCTAGCAGCCATTTGGTT	---	hsa_circ_0005079	chr2	9022640	9098771	-	76131	431	NM_138799	MBOAT2
hsa_circ_0055280	0.0271215	2.64192	4.38434	4.72933	3.39802	2.57805	4.9155	3.05475	1.44835	2.46014	3.18647	2.79474	2.87386	2.83988	hsa_circ_0055280	circRNA	ACAAAACCAGGGCAGCTGCAGTTGTGGAAATGAAGCTGTTGTCATTTCTGGAAGGAAACT	---	hsa_circ_0055280	chr2	74432831	74433016	+	185	185	NR_027405	MTHFD2
hsa_circ_0052503	0.00950264	2.62297	8.20863	8.01057	7.61465	8.32191	9.76333	7.8258	7.48856	7.10231	7.40997	6.66874	6.89123	6.88436	hsa_circ_0052503	circRNA	ATCAGAATGGGTCAACTTTGTAGTGTGCCAACTCTTTGCCTTGCTAGCAGCCATTTGGTT	---	hsa_circ_0052503	chr2	9002400	9098771	-	96371	1429	NM_138799	MBOAT2
hsa_circ_0073792	0.0228087	2.61613	2.07925	2.88858	4.73213	3.86016	3.29685	3.96576	1.29087	1.52454	2.81072	1.60553	3.34827	2.11024	hsa_circ_0073792	circRNA	AAGTGTAGCTGCAGAGAAGGCTGGATTGGAAACGGCATCAAGTGTATTGATTACAGGACA	---	hsa_circ_0073792	chr5	127668603	127800614	-	132011	3594	NM_001999	FBN2
hsa_circ_0071882	0.0430738	2.61328	4.8762	4.69243	5.24155	4.9831	6.9099	3.97518	2.35335	3.34501	4.50885	3.52787	4.46845	4.80914	hsa_circ_0071882	circRNA	GGCCGAAAAGGGTTTCGAAAAAACGATGAAATGAAAGCTATGGATGTTTTACCAATTTTG	SLC1A2	hsa_circ_0071882	chr5	14270933	14297372	+	26439	1211	NM_007118	TRIO
hsa_circ_0004530	0.0402779	2.61191	3.98334	2.82	1.39167	1.44993	3.03887	2.85243	1.44687	1.3854	1.3822	1.8051	1.42114	1.38043	hsa_circ_0004530	circRNA	TGAGCCTGAGAGCCTTGAAACCAGCGAAACAATAATCAAAGAGCAGTTCTGTCAAAGAAA	---	hsa_circ_0004530	chr4	143226610	143383879	-	157269	693	NM_003866	INPP4B
hsa_circ_0077987	0.0266859	2.60704	2.41109	4.63029	4.00911	2.87729	3.64217	2.22155	1.98164	2.31043	3.09185	1.1557	2.11861	1.6351	hsa_circ_0077987	circRNA	TCACTGAAGGAAATAATTTGCCAGAAGAATACTATATTGCGGTGGTGGAGATGAGCGATG	---	hsa_circ_0077987	chr6	137026247	137041727	-	15480	164	NM_005923	MAP3K5
hsa_circ_0006653	0.0137469	2.60608	2.82369	2.89722	3.49595	2.84268	4.58314	2.27877	1.18375	1.16756	1.16541	2.31043	2.60372	2.56481	hsa_circ_0006653	circRNA	ATTGCCAACTACAACAAGGAGGATGACATTACCTCAAAGCAGATGAGAAGAGTTCGTGCA	Rimbp2	hsa_circ_0006653	chr20	30732893	30734658	+	1765	302	NM_014742	TM9SF4
hsa_circ_0001192	0.031068	2.60324	2.55271	3.27099	2.16676	3.95266	1.21788	2.10425	2.09394	1.23879	1.20262	1.36325	1.23255	1.21824	hsa_circ_0001192	circRNA	GACAGTCAGCCTAACAAAAGTATCAGGATCAAGAATTGGTTAAAATAGTTGGAATACGAT	---	hsa_circ_0001192	chr21	40578033	40601362	-	23329	1364	NM_033656	BRWD1
hsa_circ_0087112	0.0256286	2.60097	5.03485	5.60484	7.64925	6.78389	6.19724	5.9128	4.6235	5.24319	5.37785	4.48486	5.38774	5.08205	hsa_circ_0087112	circRNA	ACACCTATTATTTTGGAGGCAATGCTAAGCTGCCTTCTACTATTGCTCCTGTGACCCTCA	---	hsa_circ_0087112	chr9	43816636	43828221	+	11585	735	NM_001201380	CNTNAP3B
hsa_circ_0063430	0.00471856	2.59281	4.54799	4.86442	3.38514	3.53478	3.53314	3.4249	2.31804	2.92269	2.94349	2.22728	3.26724	1.4809	hsa_circ_0063430	circRNA	TTAAACGAAAATCATTGTTAATTGCTGAGGCATGAAGCCTGCACAGCTGACCACAGTTGG	---	hsa_circ_0063430	chr22	40754867	40762575	+	7708	1022	NM_000026	ADSL
hsa_circ_0052502	0.00776805	2.58735	8.37155	8.07285	7.85601	8.40487	9.79594	7.80951	7.57766	7.05023	7.59241	6.98	6.99543	6.81379	hsa_circ_0052502	circRNA	CGTTTTACAGGTCAACTTTGTAGTGTGCCAACTCTTTGCCTTGCTAGCAGCCATTTGGTT	---	hsa_circ_0052502	chr2	9000742	9098771	-	98029	1262	NM_138799	MBOAT2
hsa_circ_0070447	0.0143198	2.58453	2.80664	2.24846	2.73799	2.70383	3.74454	1.24113	1.24173	1.75026	1.24238	1.53708	1.24745	1.24931	hsa_circ_0070447	circRNA	ATGTTCTGGAGTCCCAGGCAGGCATTCAAAAGCCTGTGAACTTATGAATCAAGGCATCTT	---	hsa_circ_0070447	chr4	94006145	94436562	+	430417	1949	NM_001510	GRID2
hsa_circ_0000023	0.000216303	2.58194	5.99843	5.29656	4.71232	5.28997	5.58411	5.01128	4.05544	3.90011	4.31212	3.99502	3.50177	4.14291	hsa_circ_0000023	circRNA	CACCCAGGAACCAATTCTAACTATCAAATGAGAAAGATCAGTCTAAAGAAAAGGAGAAGA	---	hsa_circ_0000023	chr1	21076215	21100103	-	23888	791	NM_016287	HP1BP3
hsa_circ_0045578	0.00406284	2.58068	3.57332	3.13631	2.58643	2.78876	4.4006	3.40453	1.48366	1.45114	2.08551	2.87152	2.47204	1.41717	hsa_circ_0045578	circRNA	AAAGAAGATGTTAAACTTCATAGAATCAGGCATGGCGGCCACCAGGTGCCTGCGCTGGGG	---	hsa_circ_0045578	chr17	73008779	73016752	+	7973	538	NM_001545	ICT1
hsa_circ_0052513	0.00980849	2.56836	8.06809	7.76747	7.5297	8.11393	9.52277	7.48452	7.30945	6.9526	7.15914	6.65956	6.74408	6.5169	hsa_circ_0052513	circRNA	TTTGCTTTGGATGGTCAACTTTGTAGTGTGCCAACTCTTTGCCTTGCTAGCAGCCATTTG	---	hsa_circ_0052513	chr2	9098625	9098771	-	146	146	NM_138799	MBOAT2
hsa_circ_0052508	0.00718305	2.56405	8.17582	7.86583	7.56815	8.16053	9.5835	7.8341	7.42788	7.04906	7.24227	6.82015	6.75036	6.65675	hsa_circ_0052508	circRNA	ATCTCCAAATGTCAACTTTGTAGTGTGCCAACTCTTTGCCTTGCTAGCAGCCATTTGGTT	---	hsa_circ_0052508	chr2	9017159	9098771	-	81612	615	NM_138799	MBOAT2
hsa_circ_0008847	0.00670082	2.55515	8.2006	7.92491	7.69316	8.24269	9.63498	7.83078	7.49418	6.92577	7.42473	6.83006	6.79002	6.80645	hsa_circ_0008847	circRNA	ATTCATGATGGTCAACTTTGTAGTGTGCCAACTCTTTGCCTTGCTAGCAGCCATTTGGTT	---	hsa_circ_0008847	chr2	9028147	9098771	-	70624	376	NM_138799	MBOAT2
hsa_circ_0028638	0.0187843	2.55259	1.42546	3.14408	3.12941	2.95742	4.11291	2.74787	2.14833	1.58385	1.67083	2.13222	1.44781	1.4168	hsa_circ_0028638	circRNA	GATCTTCAAGGATTGGAGGCTGTTGTCATTGGAGAAGTTCATGAGAATGTTACTCTGCAC	UNC93B1	hsa_circ_0028638	chr12	118506181	118533619	-	27438	1488	NM_019086	VSIG10
hsa_circ_0001762	0.013426	2.54488	8.61474	9.07103	10.6555	9.62383	9.86467	8.5734	7.84088	8.63177	8.435	7.91266	8.5253	7.92962	hsa_circ_0001762	circRNA	CATATCCTATACGGGAGCAGATATCTGTGGGTTCTTTCAAGACGCTGAGTACGAGATGTG	---	hsa_circ_0001762	chr7	141765514	141794454	+	28940	28940	NM_004668	MGAM
hsa_circ_0001764	0.0224803	2.53649	8.81048	9.31805	11.1109	9.9025	10.0871	8.82056	7.94435	8.93816	8.85197	8.02755	8.96914	8.33978	hsa_circ_0001764	circRNA	CCTGGAGCGTAATGCCAGAAATGTCACTGCATATTTCCCTAGAGCCCGTTGGTACGATTA	---	hsa_circ_0001764	chr7	141768446	141796215	+	27769	26359	NM_004668	MGAM
hsa_circ_0032912	0.00903818	2.53543	3.40437	3.46516	3.77042	3.30889	4.92331	3.18965	1.22942	1.42436	2.5077	2.56511	3.21454	2.90159	hsa_circ_0032912	circRNA	TTCTCCTGGTTACAGTATGAGATTGCAAAGATGAGGATGACGATGAACCAGAAGAGGATG	---	hsa_circ_0032912	chr14	90756564	90759216	-	2652	563	NM_017970	C14orf102
hsa_circ_0022673	0.00373538	2.52321	3.27058	3.37497	3.18597	3.06765	4.70483	3.13832	2.03964	1.18181	2.4501	2.56673	2.69535	2.15212	hsa_circ_0022673	circRNA	TCATTGGGGAGAGTGAGGACCCCAAGATCCGGGAAGTTCTGGGCTTTGGGGGTCCCGATG	Cyp4a30b	hsa_circ_0022673	chr11	64022369	64031584	+	9215	2406	NM_000932	PLCB3
hsa_circ_0067006	0.0287959	2.50749	6.73561	6.68096	6.8441	6.80188	8.77674	6.30334	5.75304	6.33458	5.23218	5.82678	6.23375	6.2461	hsa_circ_0067006	circRNA	CCCAGGACAGGTGAACATGTCAAACCTTTTAAGCCAGAGAAAGCAAAAGAAATTATCATG	---	hsa_circ_0067006	chr3	122474106	122496753	-	22647	677	NM_024610	HSPBAP1
hsa_circ_0068658	0.00280677	2.5074	3.44874	4.52553	3.76339	3.10796	4.02795	3.06601	3.21936	2.7362	2.17619	2.1147	1.41799	2.24508	hsa_circ_0068658	circRNA	ATTAAATAAAACTGAAAATAATTAGCCTGTCGCTGTGGAAACCGCTAGGCCAGCGCTCGC	---	hsa_circ_0068658	chr3	196433147	196439123	-	5976	2160	NM_032898	CEP19
hsa_circ_0052506	0.00543936	2.50373	7.55824	7.23807	7.0839	7.55348	8.90192	7.13247	6.93499	6.2793	6.76208	6.23038	6.14229	5.84794	hsa_circ_0052506	circRNA	ACTATTTTGCATGGACGCTAGGTCAACTTTGTAGTGTGCCAACTCTTTGCCTTGCTAGCA	---	hsa_circ_0052506	chr2	9013237	9098771	-	85534	808	NM_138799	MBOAT2
hsa_circ_0069658	0.0152499	2.50362	3.70412	3.87519	3.65112	5.01308	4.72828	2.86551	3.15562	3.20375	2.05299	2.86863	3.3334	1.49727	hsa_circ_0069658	circRNA	TGTCACAGAGAGCTAATGTCTCAGAAAAAATTTGAAGAAATCAAGAAAGCTAACCAAGCT	---	hsa_circ_0069658	chr4	47892629	47913011	-	20382	1308	NM_152995	NFXL1
hsa_circ_0058320	0.00837971	2.50213	4.96003	5.55868	5.45449	6.46956	5.30837	6.20481	4.10891	3.48305	4.12343	3.13034	5.23962	5.21462	hsa_circ_0058320	circRNA	TTTCTTATTGGAGTGCTTTACAAGGCCAAGTACGGTCCAATGTGGATGTCCTACTTAGGG	---	hsa_circ_0058320	chr2	219674299	219680016	+	5717	1604	NM_000784	CYP27A1
hsa_circ_0047835	0.0081571	2.50174	4.91106	4.45734	3.85082	3.86751	3.84144	3.9198	1.1889	3.09302	2.93961	3.66183	2.11676	3.1227	hsa_circ_0047835	circRNA	TTTCACTGTTCAGCTGGAAGTCGAGTGTGCTACTCAACTCAGGAGATTTGGAGACAAACT	dhrs7	hsa_circ_0047835	chr18	57569878	57571538	+	1660	1660	NM_021127	PMAIP1
hsa_circ_0071525	0.0203393	2.50004	2.90811	3.08564	3.8992	3.25293	1.20627	2.88249	1.2477	1.94128	2.64453	1.59945	1.19278	1.18119	hsa_circ_0071525	circRNA	CTTCCTATGCAGGAAAGAAACCAAAGACAGAAAAAGAAGACAAAGTTAAGCACATCAAGC	---	hsa_circ_0071525	chr4	185320068	185339367	-	19299	330	NM_002199	IRF2
hsa_circ_0038222	0.0143482	2.47968	2.48459	2.68822	3.89539	3.10516	4.61766	3.48032	2.85071	1.42947	1.94214	2.27002	2.82882	1.6092	hsa_circ_0038222	circRNA	GTACAGAAAGCCTGGTCTGGAGGGGATACAGGAGGCCACTGAGACCAAAAGACCTCTGGT	---	hsa_circ_0038222	chr16	18597127	18604038	+	6911	514	NR_003569	ABCC6P1
hsa_circ_0022106	0.038792	2.4792	3.31087	3.68996	4.24888	3.80743	5.72354	3.1536	2.09665	2.88948	2.39909	3.45404	3.07022	3.4734	hsa_circ_0022106	circRNA	TTGGAAACCAGGACAAGTCAAAGAAGAAGAAGAAAGTAAAGGTAAAGATGGAAAAGAAAT	orc6	hsa_circ_0022106	chr11	57093458	57094363	-	905	681	NM_003146	SSRP1
hsa_circ_0003106	0.013375	2.47797	3.11074	3.33312	3.64217	2.40975	4.61903	2.82069	1.26682	1.41627	2.67335	2.65185	2.69435	1.71904	hsa_circ_0003106	circRNA	CGTGTTTCAGGGGCAAGGAAGTCTGCAGACCCCAAGAGACCTTGTGATCATCCAGCTTGG	---	hsa_circ_0003106	chr8	144775840	144777543	+	1703	1703	NM_173831	ZNF707
hsa_circ_0087102	0.0300402	2.47435	5.22137	5.78289	7.81247	6.85575	6.6807	6.08098	5.0321	5.33687	5.39711	4.5691	5.74924	5.67254	hsa_circ_0087102	circRNA	TACTGCAATATGACAGGTGCTTGCCCAGCTACTGTGAGCATGGGGGCGAGTGTTCCCAGT	---	hsa_circ_0087102	chr9	39140515	39144343	-	3828	227	NM_033655	CNTNAP3
hsa_circ_0006664	0.0280568	2.47353	4.03411	3.07707	1.99199	3.50086	1.58405	2.90269	1.1791	1.16579	1.70448	1.57404	2.32798	2.2295	hsa_circ_0006664	circRNA	TTTCTTTATAGGGGTAGGACAGTTCACTAAATAGCAACTTAGAAAAACAGGATCTAGGAA	Tpte	hsa_circ_0006664	chr10	11643343	11643979	-	636	636	NM_014688	USP6NL
hsa_circ_0001763	0.0200938	2.47044	8.18062	8.59961	10.3105	9.30042	9.25835	8.0744	7.48919	8.37796	7.98623	7.38688	8.13103	7.54783	hsa_circ_0001763	circRNA	TGGGACCAGGAGACAAGACCCTGTGTCCTGGGATGCTGCTTTTGTGAATATTTCCAGAAA	---	hsa_circ_0001763	chr7	141766372	141794663	+	28291	28199	NM_004668	MGAM
hsa_circ_0084270	0.00466383	2.46745	4.57928	4.86319	5.80919	5.002	4.84751	3.83604	2.73508	3.058	3.7946	3.80312	4.3671	3.48453	hsa_circ_0084270	circRNA	TTCCTGAGAAATGAGCTGGAGATTCCCGAGGGACCCAATAATTGCAAAACAGCTCTTTAG	EZH1	hsa_circ_0084270	chr8	48697673	48740908	-	43235	2710	NM_006904	PRKDC
hsa_circ_0087333	0.0454244	2.45827	2.76692	2.67081	2.93275	3.01384	4.14291	5.0349	1.23205	1.20539	2.66153	2.64333	2.46133	3.25345	hsa_circ_0087333	circRNA	TACCAGGTCTACCTCCTACAAGGAGAAGAGCAAAGAAAAGCAGTCCGTCTGGATTTGTTT	Rev3l	hsa_circ_0087333	chr9	84267098	84303596	-	36498	843	NM_005077	TLE1
hsa_circ_0056702	0.00159562	2.45653	5.56176	5.36106	5.42165	5.09002	5.54962	4.07005	4.10312	4.41019	4.03777	3.43832	3.73129	3.82618	hsa_circ_0056702	circRNA	AGCACTTATCACCTTTGAAAAAGAAGAAGGGGATCATGGAAGCTGATAAAGATGACACAC	3110039I08Rik	hsa_circ_0056702	chr2	152135341	152139468	-	4127	346	NM_004688	NMI
hsa_circ_0073777	0.00510821	2.45313	2.82406	2.99207	4.41873	3.72361	3.72982	3.09314	1.21896	1.56981	2.44245	2.16178	2.94122	2.64002	hsa_circ_0073777	circRNA	TTTTGGGGTAATACTCGCCAGAGCTTCTGCTTCACAAATTTTGAAAATGGAAAGTGTTCT	---	hsa_circ_0073777	chr5	127593600	127626576	-	32976	3993	NM_001999	FBN2
hsa_circ_0052505	0.00669119	2.45082	8.22442	7.92929	7.71973	8.27491	9.58999	7.8928	7.51062	7.13502	7.43239	6.92549	6.82922	6.83804	hsa_circ_0052505	circRNA	ACAAATAGAGGTCAACTTTGTAGTGTGCCAACTCTTTGCCTTGCTAGCAGCCATTTGGTT	---	hsa_circ_0052505	chr2	9008575	9098771	-	90196	912	NM_138799	MBOAT2
hsa_circ_0071037	0.0437445	2.44851	4.11721	3.01053	2.02646	3.03513	1.23167	2.87729	2.13782	1.21183	1.2157	2.07877	1.9121	1.21584	hsa_circ_0071037	circRNA	TCATGACACCAGCCTTGAAACCAGCGAAACAATAATCAAAGAGCAGTTCTGTCAAAGAAA	---	hsa_circ_0071037	chr4	143324090	143383879	-	59789	562	NM_003866	INPP4B
hsa_circ_0068494	0.017648	2.44508	7.9537	9.01716	9.1468	7.8802	8.2277	6.88806	7.0544	7.63679	7.1772	6.26024	7.02667	7.0092	hsa_circ_0068494	circRNA	AAGGAAACCTCTCATTTTAGAGTGCTCATTTGGCGAGCTGGTGGTTGAAGCTGGTTAAAG	---	hsa_circ_0068494	chr3	187453877	187454285	-	408	408	NM_001130845	BCL6
hsa_circ_0001760	0.0292591	2.4427	7.4425	7.94779	9.47272	8.46153	9.18621	7.32118	6.81032	7.61622	7.46523	6.89316	7.47135	7.02186	hsa_circ_0001760	circRNA	CCTCATTCTGGATCCAGCCATTTCTGGCAATGAGACACAGCCTTATCCTGCCTTCACTCG	---	hsa_circ_0001760	chr7	141759655	141785761	+	26106	21163	NM_004668	MGAM
hsa_circ_0010988	0.0464056	2.44147	6.76591	6.32722	3.86055	5.29306	5.94152	5.42709	5.15075	4.92294	4.16998	4.68459	3.9262	4.12821	hsa_circ_0010988	circRNA	ATAAAGTTACCCTTGTACTTGCACTCCTGGTTCAAAAGCAGCTAAACCAAAAGAAGCCTC	---	hsa_circ_0010988	chr1	26644410	26647014	+	2604	505	NM_001803	CD52
hsa_circ_0084293	0.0123666	2.42886	4.16458	4.90265	5.95394	5.1146	4.73468	3.78174	2.57794	3.63354	3.68301	3.78447	4.14542	3.74487	hsa_circ_0084293	circRNA	GTGCTGAAAACAGTCTCTTTGTTGGATTGATTCATCTGTATCTTTTAATACAAGTCATGG	F13b	hsa_circ_0084293	chr8	48715866	48794081	-	78215	4960	NM_006904	PRKDC
hsa_circ_0071544	0.0432699	2.42666	8.2676	9.25243	9.63839	8.81063	9.78836	7.12752	7.88691	8.03049	8.29207	6.99147	7.88453	7.11531	hsa_circ_0071544	circRNA	TCTCCATGCAGTCAGTGGAAGTGGCGAATTCAGCTTAGAGAACTATCAACACAGGACAAT	---	hsa_circ_0071544	chr4	185724473	185724700	-	227	227	NM_001995	ACSL1
hsa_circ_0033522	0.00410522	2.42456	3.326	3.27296	4.15621	2.73825	3.88401	2.78935	2.04732	2.06318	1.16913	1.66662	2.27664	3.10234	hsa_circ_0033522	circRNA	TGCTGCTCATGGAAGATCCAAATCCGATGATATTAACTGTTTTCTTGAGCAACAATGAAC	efhd1	hsa_circ_0033522	chr14	104212709	104263855	-	51146	1141	NM_015316	PPP1R13B
hsa_circ_0085539	0.00949955	2.42295	3.7099	2.29566	2.78285	3.16236	4.3318	2.95872	1.37308	2.10407	1.85183	2.8426	1.38102	2.38004	hsa_circ_0085539	circRNA	TGGACATGAGGACCATAGCTGTCTGCAGTGCAGGAAGCCAACTATTAAGGGGAAACAAAA	Gm1123	hsa_circ_0085539	chr8	128867400	129082518	+	215118	1288	NR_003367	PVT1
hsa_circ_0082795	0.0318512	2.42092	8.72651	9.22548	11.0241	9.87999	10.1306	8.72026	8.0379	8.95412	8.79546	7.95767	9.01252	8.41255	hsa_circ_0082795	circRNA	CAAGAGCCTGCACTGAACACCCACTTAAGTTGACTGACCAAACCAATAACAGGTTTGAAG	---	hsa_circ_0082795	chr7	141721385	141799537	+	78152	4628	NM_004668	MGAM
hsa_circ_0001258	0.00367392	2.41411	6.55455	6.1929	4.90999	5.97169	6.58124	5.80684	5.20448	4.98721	4.54075	4.80212	4.54997	4.77358	hsa_circ_0001258	circRNA	CATGGAGGAGAAGGTCCGCTTCAAGTAAAGAGATTATAAATCTTCCACTGAATGAAAAAA	elp4	hsa_circ_0001258	chr22	50810448	50832564	+	22116	374	NM_001242899	PPP6R2
hsa_circ_0001761	0.0171691	2.41198	7.60236	7.94222	9.62955	8.53052	8.8516	7.62506	7.24497	7.74683	7.21584	6.7046	7.45564	7.15625	hsa_circ_0001761	circRNA	TACATGCCGTATTTGGAGTCCAGGGACAGGGGCCTGAGCAGCAAGACCCTTTGTATGGAG	---	hsa_circ_0001761	chr7	141764183	141792408	+	28225	27413	NM_004668	MGAM
hsa_circ_0002091	0.00268922	2.4096	4.32895	3.51888	3.79596	3.89485	5.17211	4.34175	3.66831	3.19273	2.27253	2.94581	2.9308	2.67677	hsa_circ_0002091	circRNA	TGCAAACAAGGTGGTTGGTTCTAGCTATTGCCATGGTACGTTTTTATATGGAAAAAGGAA	FZD3	hsa_circ_0002091	chr10	17632344	17646046	-	13702	628	NM_014241	PTPLA
hsa_circ_0069528	0.00881951	2.40914	3.82815	3.79008	2.72256	3.75762	2.56251	2.33741	1.175	1.83294	2.69977	1.91332	2.58737	1.29112	hsa_circ_0069528	circRNA	GATTTGCACAAGCAGCCTACAAATTTAGCTTGGGTTAAATCATATAACATCTGCTTTGAA	CEBPZ	hsa_circ_0069528	chr4	39902045	39927553	-	25508	1152	NM_001100399	PDS5A
hsa_circ_0014221	0.00665857	2.40233	14.4366	14.7896	13.4834	13.4454	14.2687	13.0607	13.0696	12.9987	12.9766	12.4017	12.6537	12.4269	hsa_circ_0014221	circRNA	CTCCAAGTCAAAGGAGAATAAGAATGAAAAGGTCATAGAACACATCATGGAGGACCTGGA	LOC100781795	hsa_circ_0014221	chr1	153333119	153333503	+	384	384	NM_002965	S100A9
hsa_circ_0015792	0.0463274	2.40054	1.92092	2.16462	3.80451	3.03264	1.17518	1.76745	1.15679	1.14962	1.17179	1.1677	1.15659	1.94729	hsa_circ_0015792	circRNA	TCTCGAGCAAATTAAGCACTGAAAATGATTTGAATGAAACTCTCAGATCACTGTATAACC	---	hsa_circ_0015792	chr1	197611840	197621445	-	9605	306	NM_001195215	DENND1B
hsa_circ_0075801	0.0307697	2.40036	2.61645	3.626	3.86655	3.62418	1.47003	2.47764	1.52941	1.43791	1.82601	1.79559	2.81788	1.44479	hsa_circ_0075801	circRNA	GCCCAAGTATTACTTTGCATGGACATTAGATATTCCTTTTTTGTAGCAATGGGATATCTT	---	hsa_circ_0075801	chr6	20124638	20144546	-	19908	584	NM_001080480	MBOAT1
hsa_circ_0071423	0.00848467	2.39278	2.88024	3.77219	2.27829	2.08564	3.16664	1.97207	1.3434	1.33119	1.31867	2.14413	1.78778	1.35599	hsa_circ_0071423	circRNA	ATTTGCAAAGGGTATACCTCAGTTACCATGTGCCAAAGCATTATACAACTATGAAGGAAA	Mettl15	hsa_circ_0071423	chr4	170077554	170077830	-	276	276	NM_020870	SH3RF1
hsa_circ_0077301	0.00332547	2.38796	5.45517	6.31033	5.71245	5.05703	5.45478	4.53746	4.25122	4.74185	4.27544	4.08922	4.04377	4.08025	hsa_circ_0077301	circRNA	CAATAAAACCAGTGACTTTACTCATAGATAACCTTTTTGAATGGCACTTCACGGTTAGAG	STIM1	hsa_circ_0077301	chr6	90036343	90052174	-	15831	3906	NM_016021	UBE2J1
hsa_circ_0057588	0.0463432	2.3831	2.7195	2.35734	2.22233	1.19124	4.09166	2.87017	1.88966	1.81875	1.82399	1.16091	1.49386	1.15487	hsa_circ_0057588	circRNA	TGCGGGTGAGAGTGCCTACCGCATGTTTACAAACAACACGTGTTTGAAGCACATGATCAC	---	hsa_circ_0057588	chr2	197143251	197157474	-	14223	321	NM_020760	HECW2
hsa_circ_0001459	0.0380948	2.38043	8.32243	6.95015	5.52142	7.81327	7.19273	7.5391	7.07471	6.22298	5.76983	6.23433	5.53352	5.7583	hsa_circ_0001459	circRNA	ATTCTAACAGATTCAGTGCTCAAGAGTGAAGAAAATTCTACTGTCTTTAGCCACTTAATG	---	hsa_circ_0001459	chr4	178274461	178274882	+	421	421	NM_018248	NEIL3
hsa_circ_0071474	0.0341606	2.3757	8.29492	6.88239	5.55782	7.69005	7.06609	7.50164	7.0171	6.24815	5.77484	6.20623	5.17568	5.67335	hsa_circ_0071474	circRNA	CTCCTTTATGATTCAGTGCTCAAGAGTGAAGAAAATTCTACTGTCTTTAGCCACTTAATG	---	hsa_circ_0071474	chr4	178274461	178284092	+	9631	1246	NM_018248	NEIL3
hsa_circ_0008009	0.0453694	2.37308	6.63326	6.8006	6.97701	6.7877	8.7646	6.13528	6.10296	6.03749	5.60113	5.86738	6.34579	6.2977	hsa_circ_0008009	circRNA	TCTTTTCCAGGTGAACATGTCAAACCTTTTAAGCCAGAGAAAGCAAAAGAAATTATCATG	---	hsa_circ_0008009	chr3	122487547	122496753	-	9206	368	NM_024610	HSPBAP1
hsa_circ_0058754	0.00714914	2.36297	3.80124	4.24648	4.5864	4.01302	4.50714	3.13794	1.53028	2.50802	3.6937	2.41288	2.8041	3.38605	hsa_circ_0058754	circRNA	GGGAGAAGCTCTATGACTTTGTGAAGAGAGTTTTGTCAAGAGTCAGGAAGGAGAAAATGA	---	hsa_circ_0058754	chr2	234098495	234104141	+	5646	335	NM_001017915	INPP5D
hsa_circ_0031868	0.036299	2.35895	2.48555	2.68653	2.62369	3.88274	1.17651	1.95341	1.16542	1.16409	1.18222	1.55833	1.83433	1.72451	hsa_circ_0031868	circRNA	GGCGATGTAAAATTAGGAGATGATTTTTCTTTGATTCAACAAGAAATATTTATGGTTAAA	---	hsa_circ_0031868	chr14	50942845	50952912	-	10067	303	NM_198794	MAP4K5
hsa_circ_0015166	0.0216865	2.35425	5.96995	6.91536	7.69789	6.80261	5.68634	5.76824	5.20008	5.26252	5.70951	5.36687	5.59677	5.37148	hsa_circ_0015166	circRNA	ATCCCTAATGTACACAGTCAATGGATATGTGAATGGGACAATGCCAGGCAAGAACTGCAG	---	hsa_circ_0015166	chr1	169528390	169555769	-	27379	875	NM_000130	F5
hsa_circ_0006751	0.0027573	2.3491	3.73021	3.15803	3.75076	3.92278	4.91596	4.13597	2.74552	2.49962	2.83472	3.36834	2.30281	2.85091	hsa_circ_0006751	circRNA	TATAAAACCAGTGGTTGGTTCTAGCTATTGCCATGGTACGTTTTTATATGGAAAAAGGAA	fzd4	hsa_circ_0006751	chr10	17645558	17646046	-	488	226	NM_014241	PTPLA
hsa_circ_0020164	0.0141579	2.34436	3.13145	3.27959	4.72356	2.54559	3.65786	3.39634	1.1713	2.12023	2.35572	2.43011	2.71991	2.9671	hsa_circ_0020164	circRNA	GGCGCCCACGGAAAGTATAGAAAACTCGAGGCAACTATTGTGCACAAATGAAGATGTTTC	Mdga2	hsa_circ_0020164	chr10	120919239	120921926	-	2687	183	NM_213649	SFXN4
hsa_circ_0067007	0.0490591	2.33052	6.93449	6.98799	7.33105	7.16176	9.09539	6.53998	6.23448	6.61603	6.01572	6.27316	6.48376	6.74412	hsa_circ_0067007	circRNA	TACAAGGAAGGTGAACATGTCAAACCTTTTAAGCCAGAGAAAGCAAAAGAAATTATCATG	---	hsa_circ_0067007	chr3	122478070	122496753	-	18683	505	NM_024610	HSPBAP1
hsa_circ_0011612	0.0124579	2.32858	1.42366	2.66976	2.43522	2.53137	3.60777	2.43715	1.44109	1.4304	1.39123	1.53564	1.41603	1.40606	hsa_circ_0011612	circRNA	CATCCATGAGTGAGGCAAGCGCCTCAGGAGTGCGTGAGGCCCACGCAGAACTCGGGGAGC	---	hsa_circ_0011612	chr1	36335408	36358879	+	23471	14126	NM_012199	EIF2C1
hsa_circ_0032492	0.00426847	2.32674	2.47658	2.86729	3.69389	2.68663	3.66541	2.48963	1.27657	1.27858	2.64634	1.69	1.27521	2.31261	hsa_circ_0032492	circRNA	AGCCCTGAAGGTAACAAATGAAGAAGACTTTATTAGAAAATTGGACTGCAAACCTGATCA	Zranb3	hsa_circ_0032492	chr14	73459850	73465023	-	5173	720	NM_021260	ZFYVE1
hsa_circ_0001162	0.0428252	2.3227	9.29967	10.4646	11.1435	10.2749	9.38347	8.62133	8.75906	9.2259	8.99023	8.67481	9.25503	8.14904	hsa_circ_0001162	circRNA	ACAAACTGGTATTCTGTTCTGGAGGAAAGGGAGGAGTGGAGGCGCAGATGGTGGATCCCC	---	hsa_circ_0001162	chr20	44643022	44645125	+	2103	328	NM_004994	MMP9
hsa_circ_0014809	0.0186108	2.31971	2.2181	3.46905	3.37163	2.65971	4.01534	1.98583	1.37661	1.36377	1.77406	2.7361	1.41263	2.24153	hsa_circ_0014809	circRNA	TTGCATTGACGTCATCAGACAAGAACACGACATACTTCCACTATATGGTGACACCAGCCA	---	hsa_circ_0014809	chr1	156912481	156939835	-	27354	2624	NM_198236	ARHGEF11
hsa_circ_0061564	0.0324599	2.31752	4.06378	1.90957	2.31377	2.51042	1.77556	2.70968	1.54423	1.54162	1.69309	1.53731	1.55619	1.50419	hsa_circ_0061564	circRNA	CAATTATTCAATAGTCATGACAAAACTATGAGTGGACACTTAACAGCAGCTGTGCCCCCC	---	hsa_circ_0061564	chr21	35122558	35127702	+	5144	267	NM_003024	ITSN1
hsa_circ_0082634	0.00828813	2.31482	3.48683	4.17039	4.39838	3.76158	3.43929	2.97697	2.30414	2.79172	3.35339	2.93649	1.83576	1.24462	hsa_circ_0082634	circRNA	TTAAAGCCTGTAACCATTTTCGCCTTTACAATGGCAGAGCAGCTGAGATGCTTTCAAGGG	SMIM14	hsa_circ_0082634	chr7	138819400	138833123	+	13723	714	NM_024926	TTC26
hsa_circ_0031939	0.0198128	2.30823	7.07406	6.16395	5.14443	6.37538	4.96349	6.30778	5.75866	4.8089	5.07019	4.85613	4.36643	4.53666	hsa_circ_0031939	circRNA	CAATGAAAGCACCTCTGTTGATAACATAGATCATCAGTAGAAAACTTCTTGAAGTTGTTC	Specc1	hsa_circ_0031939	chr14	52977957	53011089	-	33132	937	NM_020784	TXNDC16
hsa_circ_0077055	0.00395357	2.30546	10.1588	10.389	8.89842	9.85196	9.8361	9.01671	9.01382	8.96501	8.48454	8.24351	8.39707	8.18688	hsa_circ_0077055	circRNA	GAAACTACCCTGCCTTTACCCAGACCTCAGGATCTGAAACTCAGAGATGTGACTCACAGC	---	hsa_circ_0077055	chr6	75851747	75853104	-	1357	267	NM_004370	COL12A1
hsa_circ_0005301	0.0197437	2.30315	3.28833	3.58752	2.08657	3.2521	4.30935	3.86477	2.3088	3.43273	2.40353	1.37156	1.16451	2.17092	hsa_circ_0005301	circRNA	TAGGAAAAGCAAAGAGAAACTGAAAATAAATATGCAGGAGGGAACCCCGTTTGCGTGCGC	---	hsa_circ_0005301	chr15	64668941	64669104	-	163	163	NM_014736	KIAA0101
hsa_circ_0056286	0.0124522	2.30294	5.00766	5.34724	5.92854	5.00466	5.74796	3.87917	4.2418	4.55807	4.25212	4.26721	3.60924	3.13225	hsa_circ_0056286	circRNA	AATAAAAAAGCAGACAAATAGAGTGTTCTTTGACCTAATGAGAGAAATCAGAACAAAGAA	Gse1	hsa_circ_0056286	chr2	121050716	121052286	+	1570	1570	NM_002881	RALB
hsa_circ_0043147	0.0104468	2.29587	6.55504	6.56108	7.29365	7.07185	8.20544	6.44115	6.06717	6.04944	6.17636	5.7606	5.94761	5.75223	hsa_circ_0043147	circRNA	TTTCGAAGCTACAACAACAACGTCGATCATTTGGGGATTGTACAGATGGACGTGGTAGAG	Pou2f3	hsa_circ_0043147	chr17	34806197	34806519	-	322	159	NM_001040282	TBC1D3G
hsa_circ_0082796	0.0310156	2.29058	9.24112	9.71829	11.3366	10.1419	9.82265	8.94585	8.39161	9.24278	9.09883	8.5879	9.26224	8.55472	hsa_circ_0082796	circRNA	GCAGTTCAAGTCGAAAGAACCCTCTTGGTCTTATCATTGCCCTAGATGAGAACAAAGAAG	---	hsa_circ_0082796	chr7	141747584	141752784	+	5200	661	NM_004668	MGAM
hsa_circ_0004564	0.0143134	2.28824	3.09273	2.91151	3.42575	3.34332	4.55482	2.54605	1.29193	1.49079	2.48863	1.8882	2.57145	3.07977	hsa_circ_0004564	circRNA	AATTACTGAGAGTTTGGATTCTGACAAGCCCATGGAACCAGTAAAAAGATCTCCTCTTCG	HCN4	hsa_circ_0004564	chr2	204354306	204356042	-	1736	612	NM_213589	RAPH1
hsa_circ_0028204	0.0147998	2.27964	5.62915	6.04428	5.15492	5.22756	6.59944	4.48801	3.97383	4.09353	4.89687	4.77288	4.48564	4.51009	hsa_circ_0028204	circRNA	CAAAAGCCAGATCAGCTGGATACTCTTGTTACCAGAATTCCAAAGGTTCTGATAGAATCA	---	hsa_circ_0028204	chr12	110910882	110924259	+	13377	293	NM_013300	C12orf24
hsa_circ_0040483	0.00781975	2.27707	3.21335	3.55292	2.3061	3.37025	2.96985	3.58207	1.22447	1.24344	1.18425	2.73711	2.91169	1.79549	hsa_circ_0040483	circRNA	TACAGGCCTGTTCCCTACTGAAGGAACAGATGCTAAGGAAACAGGCCGAGTTAGAATCAG	ILKAP	hsa_circ_0040483	chr16	74662349	74671868	-	9519	890	NM_018124	RFWD3
hsa_circ_0044090	0.00250707	2.27688	3.782	3.89688	3.94713	3.10917	3.81431	3.61409	1.52142	2.86134	2.53402	2.90987	2.9499	1.82071	hsa_circ_0044090	circRNA	ACCATACCAGGGAACATGTCCAGCAGCAGAGTCAAGAACACGGAAAGTGGCCAGACTGAA	---	hsa_circ_0044090	chr17	42814197	42818820	+	4623	200	NR_036623	DBF4B
hsa_circ_0073776	0.0424435	2.27025	1.21092	2.98148	3.63727	2.25295	3.70999	2.51017	1.26505	1.23496	2.9468	1.72086	1.20993	1.18626	hsa_circ_0073776	circRNA	TTTTGGGGTAATGAAAATGAATGCAGGACCAAGCCAGGAATCTGTGAAAATGGACGTTGT	---	hsa_circ_0073776	chr5	127593600	127616009	-	22409	3273	NM_001999	FBN2
hsa_circ_0002912	0.0105547	2.26473	4.56471	4.15347	3.83096	4.04805	4.26511	3.86368	2.58394	1.53755	3.51099	3.56902	3.40378	2.02228	hsa_circ_0002912	circRNA	AAATGAGGCAACTAGAACATGTGATGGATTCTGCTGCTGAGGATCCCCAGAAAGTTGTAG	---	hsa_circ_0002912	chr3	44871462	44881948	+	10486	477	NM_020242	KIF15
hsa_circ_0048159	0.0242575	2.26378	11.896	11.9628	11.8124	10.4119	11.8753	10.1953	10.9356	10.1426	10.3976	9.59905	10.786	9.70711	hsa_circ_0048159	circRNA	CTGGAGAAAATAAAGAGAAGGCTGGAGAGAAGCCGTGGTGGTGAATGTTTTGGGCTGCTG	---	hsa_circ_0048159	chr19	1061780	1065570	+	3790	1124	NM_019112	ABCA7
hsa_circ_0047582	0.0332196	2.25738	6.94372	6.75771	4.86397	5.26504	5.58761	5.41479	4.62971	4.34706	4.75377	5.4721	4.66367	4.94416	hsa_circ_0047582	circRNA	AGCACTATCAGAGCCAAGTATCTTCAAGACCTTCTCATGGAGAGTGTGAATTTTTCCCCC	---	hsa_circ_0047582	chr18	43698146	43703330	+	5184	461	NR_026978	HAUS1
hsa_circ_0041475	0.0240786	2.2476	7.53312	7.30924	8.58208	8.59488	9.37194	7.7122	6.93611	7.5689	6.84404	6.74678	7.62651	7.24207	hsa_circ_0041475	circRNA	CTCTATTTGGGGTGCCTACGGTGTGGTGAGGCTGGCCTACAACGAAAGTGAAGACAGACA	---	hsa_circ_0041475	chr17	3785821	3787231	-	1410	277	NM_032294	CAMKK1
hsa_circ_0089074	0.0199386	2.24736	3.11242	3.4685	3.30465	2.95465	1.2926	2.61459	1.22417	1.21884	2.15364	2.25563	2.06838	1.23407	hsa_circ_0089074	circRNA	GATGAGTTAAATAAAGAAATTCAGAAGGAGATGGATCAAAGAACTTTCACGATGGCCGTA	---	hsa_circ_0089074	chr9	132671168	132720832	-	49664	950	NM_015033	FNBP1
hsa_circ_0089903	0.0225941	2.24476	3.57531	2.78193	2.50382	2.30169	1.37239	1.90612	1.42288	1.38218	1.35987	1.53101	1.38311	1.36035	hsa_circ_0089903	circRNA	AGAACTTGAGATTGAAACAAAAGAAATTTATGCTCAAAGGCAACTTTTACTAAAAGATAT	Azin2	hsa_circ_0089903	chrX	13767545	13773361	+	5816	393	NM_003611	OFD1
hsa_circ_0058473	0.00199881	2.24188	3.53591	3.88501	3.76015	3.02954	3.62304	3.47703	1.5398	2.02862	2.35438	2.79283	2.0136	3.14459	hsa_circ_0058473	circRNA	TTAATAAAATGAACTTTATCAAGACCTACCCAGAACCATCCGGGTATGGCTGAAAAGAGA	UTRN	hsa_circ_0058473	chr2	224770663	224782727	-	12064	197	NM_020830	WDFY1
hsa_circ_0042347	0.00138566	2.23897	3.18621	3.78578	2.81153	2.53382	2.98122	2.54077	1.38591	1.35043	2.03131	1.72048	2.51024	1.93721	hsa_circ_0042347	circRNA	CAGAACAGAGTTTTTGGCAAAATGCTGGCAATTCCCAGGAAGATATGTGGAGAACGGAAA	ADAMTS6	hsa_circ_0042347	chr17	18602466	18602588	+	122	122	---	---
hsa_circ_0006996	0.0262617	2.23335	5.52172	5.58936	6.20697	4.91969	6.13855	7.19598	4.79971	4.77468	4.99614	4.86386	5.17183	5.07253	hsa_circ_0006996	circRNA	TCTATCATTCCTCAAGAGCCGGTGCTGTTCAGTGGCACTGTCAGGGCAGCTTGTGCAGCT	---	hsa_circ_0006996	chr3	183655688	183671058	-	15370	1372	NM_005688	ABCC5
hsa_circ_0065164	0.000507551	2.23243	4.77886	4.82125	5.03419	4.73068	5.44753	4.17336	3.48041	3.27321	4.22588	3.37178	3.86429	3.8783	hsa_circ_0065164	circRNA	TCAGGAAGAGAGAAGAAGAAAATGAGGCAAAGATTGAAAATGTGCAGAAAACAGGTTTCA	map4k5	hsa_circ_0065164	chr3	47127684	47168153	-	40469	5326	NM_014159	SETD2
hsa_circ_0041843	0.047493	2.22866	8.29507	8.27544	6.06661	6.69931	7.73402	7.02287	6.65681	6.41737	6.36703	6.73429	6.00409	6.14938	hsa_circ_0041843	circRNA	CCCATGGCAGCTGTTTGACAAGGCCAACAAACACCACTTCTTACACAGCCTGGCCCTGTT	Dennd6a	hsa_circ_0041843	chr17	7297422	7306709	-	9287	9078	NM_020360	PLSCR3
hsa_circ_0000661	0.0120368	2.2264	3.72432	3.09554	3.48888	3.95618	5.05662	4.04014	1.92962	3.51263	3.01981	2.94946	3.04769	2.26321	hsa_circ_0000661	circRNA	CCACCCGGGAGATGGTGCTGTTGCCACCCACCAGGATGGTGGCTCTTTTGTAAAGACTGG	---	hsa_circ_0000661	chr15	100645330	100645426	+	96	96	NM_139057	ADAMTS17
hsa_circ_0071884	0.0364615	2.22486	4.17616	4.45261	4.5854	4.17573	6.24951	4.13284	3.54465	2.79539	4.20592	3.09205	4.14749	3.96781	hsa_circ_0071884	circRNA	GCATTCCTGAAGGGTTTCGAAAAAACGATGAAATGAAAGCTATGGATGTTTTACCAATTT	slc1a2a	hsa_circ_0071884	chr5	14270933	14369632	+	98699	3059	NM_007118	TRIO
hsa_circ_0068493	0.0479254	2.22155	9.30462	10.3519	10.8014	9.46389	11.1267	8.87017	8.78484	9.25034	9.55302	8.30712	9.19903	8.98159	hsa_circ_0068493	circRNA	AAGACCGTCCATACCGAGAACGGGGCCTTCTTCTGCAATGAGTGTGACTGCCGCTTCTCT	---	hsa_circ_0068493	chr3	187444518	187444686	-	168	168	NM_001130845	BCL6
hsa_circ_0020375	0.0190988	2.22036	3.2084	2.6131	3.82166	4.41094	4.36122	4.10585	1.41894	2.73914	3.7833	2.26207	2.72041	2.42535	hsa_circ_0020375	circRNA	CGGCAGAGGGAGGTCTCATTGCCAGCAGTTTCACGGAAACCCACTATCTGCAAGACGGTA	---	hsa_circ_0020375	chr10	127734623	127843874	-	109251	1744	NM_003474	ADAM12
hsa_circ_0061640	0.0494631	2.22007	2.59424	3.59862	3.66536	4.67693	5.10513	3.60432	3.28239	3.07171	3.51616	1.5602	2.99833	2.55517	hsa_circ_0061640	circRNA	CACCACCTCCACTTTGGATGGATTTGTTTTTGTGGTAGCATCTGATGGCAAAATCATGTA	MGC78844	hsa_circ_0061640	chr21	38084832	38103452	+	18620	592	NM_005069	SIM2
hsa_circ_0026441	0.00890115	2.21645	3.43761	3.03637	2.80919	3.15403	3.91064	2.85717	1.2081	1.22347	1.23161	2.70273	2.80698	2.41151	hsa_circ_0026441	circRNA	TTTTATAATATAAGAGCTGTCCCAGATGCAGACGCATGTCTCTGACACCTCAGTGGTCCT	---	hsa_circ_0026441	chr12	52908358	52911538	-	3180	1213	NM_000424	KRT5
hsa_circ_0081670	0.0269953	2.21389	3.3288	2.44237	4.24871	3.34891	4.69102	3.21967	2.7638	2.09926	2.80704	2.08111	3.29142	1.98583	hsa_circ_0081670	circRNA	TGGCAGCCAGGCCAGACTGGCGGCCTTGAAACGGCCAGACGACGTCCCACTCAGCCTCTC	---	hsa_circ_0081670	chr7	102108508	102108634	+	126	126	NM_152892	LRWD1
hsa_circ_0007943	0.0378322	2.20902	3.12088	3.71711	3.74464	1.43847	3.59667	3.43881	1.38026	1.36366	1.35263	2.74191	2.53392	2.87981	hsa_circ_0007943	circRNA	GTTGACCAAGAACATTTTTCAAGGAAAATATTTATCCCCAAACAGAAACCTGTACAGACT	RRN3	hsa_circ_0007943	chr15	52179785	52181342	+	1557	213	NM_014547	TMOD3
hsa_circ_0057880	0.04738	2.20554	2.47214	2.98307	3.8693	3.24829	4.88876	2.96276	1.26074	1.80969	2.57917	3.03493	3.04135	2.50992	hsa_circ_0057880	circRNA	GGTGCTGAAGATGGAGCAGCTATCAGATGAAGAAATTGATCATGGTGCTGAAGAAGACAG	HCRTR1	hsa_circ_0057880	chr2	204319152	204360076	-	40924	1569	NM_203365	RAPH1
hsa_circ_0006725	0.00447596	2.20433	5.38472	4.76912	3.61353	4.82293	4.69646	4.50024	3.76365	3.2521	3.88941	3.45493	3.70718	3.29126	hsa_circ_0006725	circRNA	TAAAAAGGCCAAGGTGCTTTTCAGTGGGAAGAATTGGAAGAAGATATCAGGAAGAAGTTG	IQCK	hsa_circ_0006725	chr5	95099211	95119667	+	20456	575	NM_014899	RHOBTB3
hsa_circ_0013526	0.049683	2.20344	2.6853	2.74433	2.13782	2.03534	3.87989	1.17459	1.20231	2.40113	1.1775	1.15385	1.66433	1.19148	hsa_circ_0013526	circRNA	TAAGATTCAGAGCAGCTCTTAAAGCTTTGGATTCGGCTGTCGTGGAGATAACGGGCACCA	---	hsa_circ_0013526	chr1	113162074	113202401	+	40327	977	NM_006135	CAPZA1
hsa_circ_0078718	0.0467959	2.19149	2.60607	2.76475	3.35765	2.43477	4.53777	4.12373	1.50227	1.23529	2.13124	2.80823	3.20873	2.52612	hsa_circ_0078718	circRNA	TGTGGAAGATATTCTAAGCAAGAAGGGTTGCCAGCAAGGCCAGGGAGGAGCTCAGCTGCA	RASEF	hsa_circ_0078718	chr6	169646291	169650901	-	4610	716	NM_003247	THBS2
hsa_circ_0080344	0.0238731	2.18878	4.05772	4.88236	5.91665	5.44279	5.28993	3.97962	3.24408	3.72786	3.58408	4.23287	4.50731	4.11884	hsa_circ_0080344	circRNA	GAAAACCTGATCCCAAAATTATTGAAAACACTCGAAGGAGATGTGTGATCCCGCCACCTC	Sfmbt1	hsa_circ_0080344	chr7	65670258	65751696	+	81438	1396	NM_003596	TPST1
hsa_circ_0041203	0.0267996	2.18536	3.79065	4.37529	4.43586	4.33724	3.59238	2.46551	1.88067	1.92218	2.97697	3.95748	1.87213	3.08535	hsa_circ_0041203	circRNA	AGAGAAACACTAAATAAAGCAATACGTGTTTGCCAAGCCGCTTTGACGAGGTGCTGATCC	---	hsa_circ_0041203	chr17	1367479	1375318	-	7839	2829	NM_001080779	MYO1C
hsa_circ_0026889	0.0135536	2.18152	4.31206	4.79034	4.75945	4.82869	6.07949	4.20985	3.59709	2.85392	4.36873	3.97985	3.74515	4.13229	hsa_circ_0026889	circRNA	GTCACACTGGATCTGATCCCAAGCACTGGGTGAGTTTTAGGTGGTGTGGGTATGTGAAAA	---	hsa_circ_0026889	chr12	56552685	56553932	+	1247	1003	NM_021019	MYL6
hsa_circ_0080024	0.00421942	2.17405	2.804	3.29291	2.24719	2.86499	3.45779	2.04103	1.93229	2.02801	2.23753	1.6061	1.17561	1.19407	hsa_circ_0080024	circRNA	GACGCTAAAGGGTCACTGGTGGGGAGCTCTTTGAAGACATTGTGGCGAGAGAGTACTACA	---	hsa_circ_0080024	chr7	44270604	44294206	-	23602	950	NM_001220	CAMK2B
hsa_circ_0014690	0.0229047	2.17345	4.37015	4.06506	4.49045	4.28259	5.77927	3.873	2.19397	3.21536	3.53571	2.88197	4.19434	4.11959	hsa_circ_0014690	circRNA	ATCATCCCAAGGACAGCCTCTGAGGAGGGCTCTGAGTCGGAGGGGAGTGAGTCCAGTGGA	Mylk4	hsa_circ_0014690	chr1	156222709	156233361	-	10652	807	NM_015327	SMG5
hsa_circ_0000490	0.0270029	2.17045	2.3183	2.90102	3.66887	1.93169	4.00833	2.83389	2.27186	1.71943	2.59563	2.02258	1.45142	1.62831	hsa_circ_0000490	circRNA	ACAGTATGCCCAGGTCTACAGTGTGCTCAGGCATATGGCATGCCCTGGTGTATGGTGTGC	Abca9	hsa_circ_0000490	chr13	51693168	51693304	+	136	136	---	---
hsa_circ_0018762	0.022755	2.16771	3.82568	3.88036	4.27888	5.18126	3.1192	3.2855	2.88871	2.08972	3.33407	2.6853	3.22153	3.3259	hsa_circ_0018762	circRNA	AATTGCTCAGACCTCTTAAGTCATGAAAATGCAGCAACGCTGAATGATGTAAAGACATTG	---	hsa_circ_0018762	chr10	74628460	74644140	+	15680	482	NM_138357	MCU
hsa_circ_0009109	0.0130413	2.16629	3.07212	3.0242	2.56505	2.25064	1.15698	2.33553	1.20855	1.18921	1.2088	2.17074	1.1896	1.16308	hsa_circ_0009109	circRNA	GTGTCATTATGGAACTACTTATGAGGTTAATACAATCTGTTGGAATGACACTGGAGAATA	---	hsa_circ_0009109	chr1	167935866	167944253	+	8387	279	NM_001198956	DCAF6
hsa_circ_0069190	0.0282447	2.1659	3.19099	3.8598	4.01242	1.92218	2.68788	3.41905	1.48739	2.37898	1.37126	1.53475	2.79768	2.92429	hsa_circ_0069190	circRNA	GCTGGGAAAGTACATCAAGGCCTTTTACAATGAGTCATGGGAAAGAAGGCATGGACGTCC	Mir384	hsa_circ_0069190	chr4	9982215	9998565	-	16350	432	NM_001001290	SLC2A9
hsa_circ_0076822	0.0494823	2.16275	2.75989	2.81938	4.46825	3.31174	2.14261	2.21534	2.31043	2.06196	2.45707	2.49348	1.21491	1.50119	hsa_circ_0076822	circRNA	TGGATGATGCAAGGAAGAGAGCCAAGCAGTTCCATGACAAGATAGATCAGATCCTTGAGA	---	hsa_circ_0076822	chr6	56357024	56374671	-	17647	1977	NM_015548	DST
hsa_circ_0039007	0.00549924	2.16132	6.68522	7.1143	7.59936	7.61269	6.39112	6.35945	5.9624	5.57269	6.10546	5.90865	6.03725	6.00628	hsa_circ_0039007	circRNA	CTCTTCCTGAAAAATAAATATTTGCCTTTCGATCAGCCACTTTGCTCACGGGTCAGACCG	---	hsa_circ_0039007	chr16	30116130	30123745	-	7615	655	NM_024307	GDPD3
hsa_circ_0076085	0.0193378	2.15813	3.27588	3.1103	4.47934	4.08958	4.91351	3.59883	2.13981	2.67622	3.11514	2.1558	3.36682	3.59182	hsa_circ_0076085	circRNA	CCACTTCCTGATTGAGAAAATCATGAGTTCTATTGGAGAAGGGATTGACTTTTCTCAGGA	---	hsa_circ_0076085	chr6	35021875	35028030	+	6155	174	NM_015245	ANKS1A
hsa_circ_0073803	0.0483801	2.15574	1.99488	3.39529	4.26598	3.72167	2.29336	3.64413	2.00308	1.17325	2.56618	2.31454	2.23358	2.99712	hsa_circ_0073803	circRNA	CGATGCATCGTTCAGCAGTGCAGTGTGAGATGCATGAATGGTGGGACCTGTGCAGATGAC	---	hsa_circ_0073803	chr5	127744366	127863660	-	119294	642	NM_001999	FBN2
hsa_circ_0010276	0.00622996	2.15546	3.12488	3.58689	3.56537	2.96718	4.07052	2.90123	2.16601	1.22212	2.27829	1.73146	3.00008	2.8094	hsa_circ_0010276	circRNA	TCCCATTGAGAATGAAGAAGACCGGAAGAAGTGAATCAGAAATCCTGCACCATGAGAAGC	Tacc1	hsa_circ_0010276	chr1	19441304	19528309	-	87005	11026	NM_020765	UBR4
hsa_circ_0016299	0.0228166	2.15165	7.39681	8.21604	9.22032	8.48839	8.84822	7.42523	7.25034	7.30503	7.53917	6.86321	7.49809	7.3321	hsa_circ_0016299	circRNA	AATAGCAGTGTTCCAGTGTGTGAACGTTCTGATTAAAAGGCAGGTCTGCTAGTCATTGTG	---	hsa_circ_0016299	chr1	207888656	207888742	+	86	86	NM_175710	CR1L
hsa_circ_0079791	0.0167036	2.14514	2.6851	2.7363	3.32319	1.29147	3.01771	2.20424	2.17221	1.31372	1.63087	1.46875	1.30893	1.32167	hsa_circ_0079791	circRNA	GATGGAGATGCTATGACAGAGACTCCACTTTCAATGTGTTTGTGGGAAAAGGACAGCTGA	---	hsa_circ_0079791	chr7	33014228	33016111	+	1883	482	NM_007270	FKBP9
hsa_circ_0003561	0.00900899	2.14498	5.71666	4.97056	3.82513	5.36847	5.09267	5.16067	4.21511	4.24601	3.80217	3.77385	3.48152	4.40872	hsa_circ_0003561	circRNA	GATCTTTCAGGTGCTTTTCAGTGGGAAGAATTGGAAGAAGATATCAGGAAGAAGTTGAAA	IQCK	hsa_circ_0003561	chr5	95099211	95124562	+	25351	672	NM_014899	RHOBTB3
hsa_circ_0055428	0.0345494	2.13669	9.50372	9.8568	8.16378	8.22662	8.34967	7.99603	7.82876	7.67729	7.38336	8.15213	7.6703	7.86485	hsa_circ_0055428	circRNA	GGGTAATAAAGACCTTTCAGTATCCCTATAGAGGAAGCCAGTGAAGGTGGAGGAAATGAT	Tsc22d2	hsa_circ_0055428	chr2	85806131	85809156	+	3025	617	NM_003761	VAMP8
hsa_circ_0033530	0.0314378	2.13632	1.24572	2.8068	2.07805	3.42608	2.87601	1.84049	1.46037	1.25936	1.18202	1.21443	2.13241	1.25485	hsa_circ_0033530	circRNA	CGAGTCCAAGAGCCTTTGTGGAATTCTCACGAAATCCAACAGAGAGATTTAAAACCCTTC	Ptprh	hsa_circ_0033530	chr14	104488493	104493276	+	4783	850	NM_153046	TDRD9
hsa_circ_0037149	0.0102934	2.13144	2.35241	2.88871	3.10596	1.52068	3.23671	2.99582	2.04549	1.50622	1.40597	1.74587	1.43038	1.90814	hsa_circ_0037149	circRNA	GGATAATAATGAAATAAAACTGTTTTTGAACCTGCGTCTTCGGGGACGAGGAAGCCACAG	---	hsa_circ_0037149	chr16	337439	343718	-	6279	1316	NM_003502	AXIN1
hsa_circ_0036587	0.0154686	2.13143	3.82528	3.69433	2.37827	2.90028	3.27219	2.52223	2.04294	1.30876	3.04026	1.32393	1.29372	2.61214	hsa_circ_0036587	circRNA	GACAATTGAGGAATTTGCAGCAGATTTCTATATTCAGATGAAGTTCAAATTGGTCCAGAA	---	hsa_circ_0036587	chr15	83710479	83725297	-	14818	461	NM_025238	BTBD1
hsa_circ_0027828	0.00178907	2.12914	7.42686	7.39445	7.83693	7.04337	7.79039	6.54689	6.33573	6.32946	6.55764	5.936	6.60217	5.9843	hsa_circ_0027828	circRNA	GATTATAAAGGTTTGTATTTCAGCAGTCAGAAAAATTTGCAAAGGTGGAAAACCAATACC	---	hsa_circ_0027828	chr12	99018029	99028191	-	10162	2633	NM_153687	IKBIP
hsa_circ_0002310	0.012332	2.12684	4.42366	3.45235	3.98908	4.25472	4.95241	3.65466	2.14513	3.69013	3.19166	2.42693	3.89821	2.43385	hsa_circ_0002310	circRNA	GCCATGGAAGGTCTCTGAAAGAAGATGAATTTGGCTGAGATTTGTGATAATGCAAAGAAA	---	hsa_circ_0002310	chr13	30814596	30857928	-	43332	740	NM_032116	KATNAL1
hsa_circ_0057879	0.0149001	2.12644	2.69585	3.53706	3.47237	1.78164	3.11956	2.90757	1.21722	1.24465	2.907	2.1237	1.22784	2.0225	hsa_circ_0057879	circRNA	GTCCAGCAAGAGTCTCAGTCAAACCACTCCAATCAGTCTGATAGCGGAGTTTCTGACACC	HCRT	hsa_circ_0057879	chr2	204309590	204309733	-	143	143	NM_213589	RAPH1
hsa_circ_0058680	0.0171938	2.12546	2.53218	2.94488	1.92288	2.63511	3.38181	1.39538	1.2761	1.27505	1.22251	2.3171	1.27207	1.38911	hsa_circ_0058680	circRNA	TTTATTTTGCTGAGTTGTTCTAACAAGACTTAAAGGAGAAGAAGGAAGTTGTGGAAGAGG	Fyb	hsa_circ_0058680	chr2	232576057	232578250	+	2193	980	NM_001099285	PTMA
hsa_circ_0055362	0.0315581	2.12477	7.86113	8.02794	6.20432	6.621	6.58931	6.51767	6.3878	6.25452	5.88581	6.07121	5.76047	5.93242	hsa_circ_0055362	circRNA	ATGAGGACCAGAATAAAGGTTTTTGATCAACCTCACGGCGGCCGCGCGCAGCACGCTCAA	DNAJA4	hsa_circ_0055362	chr2	75185774	75196859	+	11085	696	NM_019896	POLE4
hsa_circ_0047581	0.0473406	2.12159	6.55484	6.66762	4.58366	5.3265	5.25333	5.13589	4.51856	4.64886	4.74189	5.07208	4.66725	4.53512	hsa_circ_0047581	circRNA	TGTCTACAAGACCAAGTATCTTCAAGACCTTCTCATGGAGAGTGTGAATTTTTCCCCCGC	---	hsa_circ_0047581	chr18	43698146	43700026	+	1880	271	NR_026978	HAUS1
hsa_circ_0031834	0.000391506	2.11969	4.91054	5.02341	5.36847	5.04373	4.59157	4.28294	3.79196	3.84892	3.52288	3.95905	4.09895	3.66651	hsa_circ_0031834	circRNA	TTTCTTTCTGATAGAAAGCTGTTTAAACCTTCTGAGCGAGTTCAGAAGACCTTTCCTCAC	NLGN1	hsa_circ_0031834	chr14	50655214	50667802	-	12588	501	NM_006939	SOS2
hsa_circ_0014232	0.0131672	2.11962	3.64561	2.30663	3.46116	2.00964	3.34915	3.1184	2.01915	2.24921	1.93699	1.61155	2.32762	1.81827	hsa_circ_0014232	circRNA	TCGCCAGCTGTGCAACCTTGCGCCCTGCGTATTCCTGGAAGGTGCACACGATGGCAGCTA	LOC100653490	hsa_circ_0014232	chr1	153520896	153521591	+	695	695	NM_002960	S100A3
hsa_circ_0074801	0.0244854	2.11948	3.68963	3.49067	4.53827	3.89604	5.36172	4.93703	2.7135	2.86577	3.42217	3.65396	3.44012	3.92814	hsa_circ_0074801	circRNA	ATAAAGCAAGAACTATTCCATTTGCCTGGGAGGTTAAGAACTACAGGGAGAGGCGAGAGA	Rasgrf1	hsa_circ_0074801	chr5	157158322	157166772	+	8450	1305	NM_017872	THG1L
hsa_circ_0011136	0.00168504	2.11822	2.63885	2.87089	3.09151	2.95895	3.61216	3.43036	1.57581	1.54125	2.48108	2.61278	2.18121	1.4979	hsa_circ_0011136	circRNA	TACCGAGATGAAGAAGATGAAGATGAAAGCTATCAGAAGGAAGCAGACCAGCCCACTACA	Chrdl2	hsa_circ_0011136	chr1	28785595	28802803	+	17208	1590	NM_001048183	PHACTR4
hsa_circ_0002674	0.0119184	2.11782	5.98299	5.84123	4.64317	5.00704	6.25034	5.14023	4.58411	4.22494	4.396	4.59722	4.55268	4.64985	hsa_circ_0002674	circRNA	AACAAGAAATAGAGATGGCTGCCCAAAGATTGTCAATCTGGGGAGCTCTAAGACAGACCT	CLOCK	hsa_circ_0002674	chr22	41855944	41856491	-	547	547	NM_032758	PHF5A
hsa_circ_0066583	0.00534618	2.10703	3.66831	3.98888	3.99805	3.70027	3.25972	2.9671	1.28684	2.28583	2.81731	2.76595	2.81143	2.88598	hsa_circ_0066583	circRNA	TCCCGATTCTATAACAATAGCTGAAATGGTTGGAATCCATTTTCGTACCCATACAAAAAA	---	hsa_circ_0066583	chr3	81640187	81720104	-	79917	923	NM_000158	GBE1
hsa_circ_0033068	0.0126384	2.10676	8.89295	8.9422	7.53253	7.79625	8.5384	7.55806	7.40949	7.08254	6.90377	7.57589	6.77921	7.58895	hsa_circ_0033068	circRNA	AGAGAAACATGAGGAATAAAGGTCACATGCAGATGCAAACGGGCAGCTGCTGCTGCAGTG	---	hsa_circ_0033068	chr14	94594117	94595628	-	1511	404	NM_032036	IFI27L2
hsa_circ_0088351	0.0152341	2.10557	2.35253	1.7795	2.81554	2.90082	3.76023	3.00412	2.37565	1.25406	2.04497	2.249	1.2496	1.23841	hsa_circ_0088351	circRNA	TCATCAACTCCTACTGGACTTCCTGACAGACCTGATGATGTCAGAGGTGGACCGCTGCGG	---	hsa_circ_0088351	chr9	124525783	124526158	+	375	290	NM_032552	DAB2IP
hsa_circ_0004966	0.0155168	2.10556	5.90829	4.87736	4.06294	5.31413	4.40902	5.23951	4.53695	4.20646	4.40708	3.88122	3.23824	3.36229	hsa_circ_0004966	circRNA	GAAAAAAGTGTACACGAGCAAGAAGCCATTAACTCTGACCCAGAGTTGTCTAATTGTGAA	MICU1	hsa_circ_0004966	chr13	21735928	21742538	-	6610	498	NM_145061	SKA3
hsa_circ_0060796	0.0326485	2.10533	3.73673	4.33536	4.55716	3.85824	4.10637	2.30161	1.82446	3.0437	3.22689	3.05354	2.74516	3.06296	hsa_circ_0060796	circRNA	TAAAAACAATGATTGAGAATTTTCCAGATAACAGAAAGTAACGTGAAGGAATTCAGGTGA	---	hsa_circ_0060796	chr20	47862438	47892424	-	29986	7170	NM_021035	ZNFX1
hsa_circ_0007218	0.0419893	2.10475	6.30127	5.86516	5.09671	5.57478	7.187	5.11748	4.88923	4.79238	5.04045	4.87872	5.10956	5.15344	hsa_circ_0007218	circRNA	ACCAGATTTGCCTGAAAATGGCTCGGCCAAGTTCAATAAATGGAAATGTTTTCTAACATA	Mical3	hsa_circ_0007218	chr6	13579682	13584457	+	4775	309	NM_012241	SIRT5
hsa_circ_0056701	0.0132173	2.10428	3.89098	3.27717	3.40955	2.51834	3.1357	2.43128	3.14657	1.92437	2.37398	1.89798	1.215	1.19305	hsa_circ_0056701	circRNA	GCACTGTAATAAAAAGTTTTGTTTATAGAGGGATCATGGAAGCTGATAAAGATGACACAC	3110039I08Rik	hsa_circ_0056701	chr2	152126981	152139468	-	12487	1155	NM_004688	NMI
hsa_circ_0008651	0.000855437	2.10183	3.72697	3.51318	4.19713	3.89004	4.21488	3.37039	2.08481	2.68985	3.22517	2.90653	3.09375	2.37489	hsa_circ_0008651	circRNA	CAGAACACAGGTCTCTGAAAGAAGATGAATTTGGCTGAGATTTGTGATAATGCAAAGAAA	---	hsa_circ_0008651	chr13	30854199	30857928	-	3729	337	NM_032116	KATNAL1
hsa_circ_0009446	0.0283626	2.1013	2.56986	3.66164	3.11886	3.77272	4.54762	3.04628	1.24716	2.90525	1.62149	2.88421	2.78142	2.87719	hsa_circ_0009446	circRNA	AGCTCAAGGCAAAACAGACACATGACCCTCATTGAGAACTGCAGCCTGCAGTACACGCTG	alg13	hsa_circ_0009446	chr1	5940173	6022009	-	81836	2094	NM_015102	NPHP4
hsa_circ_0043021	0.0147051	2.10113	3.05721	3.4904	2.8054	3.13421	1.49806	2.95895	1.44662	1.52739	1.82435	2.13116	2.49343	1.43265	hsa_circ_0043021	circRNA	GTGAAAACATAAAGTCAAAAAAAGAAGCAACAAGATGATTCTGATGAATATGATGATGAC	---	hsa_circ_0043021	chr17	30687616	30688534	+	918	292	NM_001098507	ZNF207
hsa_circ_0079944	0.0381306	2.09926	1.18696	1.19123	2.71729	2.40279	2.48098	3.09104	1.1851	1.18945	1.21393	1.6394	1.17823	1.19542	hsa_circ_0079944	circRNA	ACTTTTGCAACAAAACAAGAACAGCCAGGAAGACGCTGCACTTCGAGATTTCCAAGGAAG	---	hsa_circ_0079944	chr7	41728600	41730140	-	1540	1540	NM_002192	INHBA
hsa_circ_0003735	0.0216604	2.09852	3.25242	1.4954	2.45496	1.41243	2.72743	2.51002	1.18138	1.20193	1.59106	1.79906	1.18737	1.20026	hsa_circ_0003735	circRNA	TTACGCTAGGAATATGGCAAACCTAAAGCCAATTCAAATACTTTCAAATCCACTGTCTAC	RPAP3	hsa_circ_0003735	chr6	159004985	159029782	+	24797	728	NM_020823	TMEM181
hsa_circ_0025769	0.00773264	2.09422	4.94159	6.03886	5.15299	5.03712	4.89435	5.0615	4.5087	3.54171	3.90413	4.72195	3.06296	4.62963	hsa_circ_0025769	circRNA	AAGACAAGTCGTGGCTGGGATCGTTGGCAGAGCGGACGTGTTAGCGTGTCTGCTGTTTCT	RSR1	hsa_circ_0025769	chr12	29908641	29911710	-	3069	251	NM_175861	TMTC1
hsa_circ_0049425	0.0359947	2.09388	2.96276	1.57894	3.57737	3.17787	3.77788	2.83368	1.17302	1.17396	1.92625	2.96678	2.75087	1.18122	hsa_circ_0049425	circRNA	CTTCACCATGGTTCGAGATTGAAATTGAGCCCATCTTTGGGATCTTGGCTCTGTATGATG	---	hsa_circ_0049425	chr19	11319361	11356554	-	37193	4282	NM_020812	DOCK6
hsa_circ_0087909	0.038245	2.09082	1.21961	2.34341	3.58378	2.64786	3.10677	2.20262	1.21512	1.96474	1.17344	1.62483	1.22516	2.23041	hsa_circ_0087909	circRNA	AAGCTATCAGCTCTGGCACTGGCTAAATAAGAAGATGATCATCTGGTTGGAGAAGATGTT	---	hsa_circ_0087909	chr9	111812562	111848300	-	35738	803	NM_032012	C9orf5
hsa_circ_0075189	0.0378656	2.08865	5.68493	5.82125	5.79838	5.38362	7.32532	5.08358	4.94142	4.62885	5.54307	4.71937	4.92208	5.02674	hsa_circ_0075189	circRNA	TTACTCGTTTTGTCCAACGTAAGTGGCGGTGGAAATCGCAAAGGCAAAAGCAAGAAATGG	---	hsa_circ_0075189	chr5	176857872	176869850	+	11978	2740	NM_002082	GRK6
hsa_circ_0046139	0.0146724	2.08754	6.16786	7.09279	7.26646	6.46501	6.75825	5.54979	4.80218	4.78028	5.4042	5.73022	6.30129	5.91945	hsa_circ_0046139	circRNA	AAGAAGGGCTATGGATCTAAATAAAATCCAGTCTCTTTGCTGGACGTCTGCGGTGTTACC	---	hsa_circ_0046139	chr17	79276623	79283048	-	6425	2970	NR_038080	LINC00482
hsa_circ_0084934	0.0420803	2.08103	3.495	3.22472	2.9792	2.10386	1.17798	2.55517	1.19078	1.18009	1.34745	2.91841	1.17653	1.46601	hsa_circ_0084934	circRNA	GCTTCGATTAAGAACTGTACACCCAATATTGTTGATGTATTATTTCAACGCTTTGCAAAG	---	hsa_circ_0084934	chr8	95746857	95790014	+	43157	1448	NM_181787	DPY19L4
hsa_circ_0026609	0.0159527	2.07958	3.01622	2.17509	3.07372	3.52874	3.56483	2.10439	1.1987	1.3868	2.19945	2.83097	2.09884	1.33124	hsa_circ_0026609	circRNA	AAATAAGTTTTCCTTTTGTTTTCCACTCAGTATGGGATGTCTCAACAGAGACCTGTGTCC	---	hsa_circ_0026609	chr12	53701239	53703065	-	1826	864	NM_015665	AAAS
hsa_circ_0026158	0.0130559	2.07511	3.10446	2.45799	2.73785	2.91973	1.43648	1.97372	1.44448	1.4539	1.74705	1.43895	1.42052	1.40326	hsa_circ_0026158	circRNA	TTTCTTTTGTAAATAAAAAGCACCAGGTTCCAAGTTGGCCTGTCAGGCCATGAGGCAGCT	---	hsa_circ_0026158	chr12	49952085	49957329	-	5244	1172	NM_006337	MCRS1
hsa_circ_0053587	0.0155592	2.07356	3.14369	2.85885	3.15616	2.46201	1.32052	2.5165	1.37082	1.34608	1.50568	1.7928	2.25329	1.3106	hsa_circ_0053587	circRNA	GCTCAAGCTAATTCATATACTTTCAACTGAAAGGTCTTAGATTATGTCCATTTTTGGAGG	---	hsa_circ_0053587	chr2	32661120	32718734	+	57614	4969	NM_016252	BIRC6
hsa_circ_0001799	0.00499072	2.07313	3.72907	4.49722	4.48365	4.07308	5.02979	3.64682	2.62897	2.81701	3.71512	2.99306	3.69548	3.42186	hsa_circ_0001799	circRNA	TATGCCACGGTGATTTACCAAAAACCACAGGACAGCGGGGATTTTCAGTTTGATTGACAC	---	hsa_circ_0001799	chr8	48612964	48614577	+	1613	292	NM_001080394	KIAA0146
hsa_circ_0082391	0.0129464	2.07275	3.8966	3.77184	4.56742	3.88227	4.59487	3.45443	3.00556	2.72936	3.19128	1.57578	3.88689	2.94573	hsa_circ_0082391	circRNA	TGAAAAAGAGAACCTGATCCTCCGGTAGCGAAGGGCTAGAGGCAAACACCGAGCTCCTCC	---	hsa_circ_0082391	chr7	130794854	131113904	+	319050	1096	NM_001145354	MKLN1
hsa_circ_0006936	0.0284284	2.07137	4.32756	4.00686	2.64786	3.64738	4.30387	3.58528	2.03007	3.34117	3.33176	1.31479	2.12384	3.42309	hsa_circ_0006936	circRNA	AATCAGTGCTCCACACATGAAAATGGAATCATCAAGACAGATAAAGTATTTGAAGTGATG	CATIP	hsa_circ_0006936	chr6	150092297	150094305	+	2008	137	NM_005389	PCMT1
hsa_circ_0067800	0.00571911	2.06954	2.96678	3.08739	3.44396	2.94339	2.94697	3.63952	1.49434	2.2954	3.12551	1.55189	2.17693	1.43325	hsa_circ_0067800	circRNA	AACACAGTTTCGAGATAGGGTCCACAGCCTTGTGTTCTTCAAATACTGTAAAGCAGCCCT	---	hsa_circ_0067800	chr3	156877193	156878482	-	1289	977	NM_020307	CCNL1
hsa_circ_0092301	0.0323565	2.06904	3.60149	3.97829	4.82563	4.24408	5.33117	4.29623	1.58972	3.53456	3.97419	3.13794	3.92732	3.4555	hsa_circ_0092301	circRNA	TTGCTCTTTCCTGGACAATTAGATGTTGCTCACAGGTAGGTATTGGACCAGGGTCAAGAA	---	hsa_circ_0092301	chr17	25931974	25932214	+	240	240	NM_014238	KSR1
hsa_circ_0041200	0.0307127	2.06552	2.5324	3.18387	2.9167	2.17418	4.22009	2.51824	1.47783	1.47098	2.8674	1.55915	2.67134	1.41461	hsa_circ_0041200	circRNA	TAAAGCAATACGTGTTTGCCAAGCCTCAGAGCTTCTGCGGGAGTTGTGCATAAAGAACAT	---	hsa_circ_0041200	chr17	1367479	1372908	-	5429	2206	NM_001080779	MYO1C
hsa_circ_0048158	0.0468088	2.06531	11.9547	11.6821	11.6127	10.3092	10.721	10.0774	11.0544	10.0242	10.2341	9.24307	10.5932	8.8485	hsa_circ_0048158	circRNA	AAGAGAAGGCTGGAGAGAAGCCGTGGTGGTGAAGCCCAGGGTGAGGTCTCTGCCACTCCT	---	hsa_circ_0048158	chr19	1058818	1065570	+	6752	1308	NM_019112	ABCA7
hsa_circ_0013780	0.0152577	2.06226	4.52056	5.28	6.24444	5.32949	5.96815	4.78212	4.01641	4.04487	4.78994	4.15407	4.98544	4.32884	hsa_circ_0013780	circRNA	TGTGAGAACAACATCAATGAGTGCACTGAGAGGCAAGAATTGTCAGACAGTATTGGCTCC	AIG1	hsa_circ_0013780	chr1	120484148	120491749	-	7601	502	NM_024408	NOTCH2
hsa_circ_0038587	0.0219353	2.06092	4.30478	4.07908	3.69464	3.06079	2.89562	3.40865	1.35718	1.46596	2.78154	2.86684	3.11799	3.12252	hsa_circ_0038587	circRNA	GCTTGACAATCCACACAAAGAATTATAAAACAAGACCCTAAACTACCAGTGGATAAAATC	---	hsa_circ_0038587	chr16	23480206	23500030	-	19824	1256	NM_015044	GGA2
hsa_circ_0047330	0.00192729	2.0606	2.58437	2.45402	2.0801	2.01338	3.31907	2.55054	1.88629	1.32324	1.86229	1.27124	1.32283	1.33182	hsa_circ_0047330	circRNA	CATTAATGAGTTGAGGGCACATGCAGTAGATATTAATGGAAATCAAGTGGAGAACCCCAT	---	hsa_circ_0047330	chr18	25543320	25585957	-	42637	1812	NM_001792	CDH2
hsa_circ_0004560	0.0215061	2.05558	4.2808	3.64199	3.81068	3.37787	4.10117	2.50191	1.51214	1.97929	3.30193	2.22021	3.01378	3.18959	hsa_circ_0004560	circRNA	TTGATAAGATGGCTTCGGAGGGAATGAGGAAACCTTACAGAAACATGAAGCCCTCAACCA	---	hsa_circ_0004560	chr17	66303083	66303852	+	769	769	NM_014960	ARSG
hsa_circ_0030123	0.0103494	2.05231	3.84646	4.06897	2.31779	3.50345	3.4947	3.70237	2.6799	2.71035	1.64544	2.36008	2.85949	2.70141	hsa_circ_0030123	circRNA	GGCACAGCCTTTTACATTGATCAGGTGATACAGTTAATATTGGAGATGTATCCTACAAGT	---	hsa_circ_0030123	chr13	42481721	42524149	-	42428	320	NM_015058	KIAA0564
hsa_circ_0029697	0.0307345	2.04995	3.77119	3.32152	2.15076	3.7017	2.02602	3.14142	2.85346	1.7762	1.58977	1.69158	2.64564	1.67417	hsa_circ_0029697	circRNA	ATAATAAAAGGATGATGTTAATATTCTTCTTGATAAAGCAAGATTGGAAAATCAAGAAGG	MICU3	hsa_circ_0029697	chr13	21742126	21746643	-	4517	578	NM_145061	SKA3
hsa_circ_0048151	0.0351867	2.04634	11.8096	11.5597	11.4853	10.273	10.8604	10.0752	10.9199	9.9879	10.1521	9.2421	10.5585	8.86519	hsa_circ_0048151	circRNA	AAGAGAAGGCTGGAGAGAAGCCGTGGTGGTGAACTGGGTCAGCCCCAGAGACTGACCAGG	---	hsa_circ_0048151	chr19	1054191	1065570	+	11379	3010	NM_019112	ABCA7
hsa_circ_0017672	0.0449859	2.04556	6.61907	6.96472	4.76251	5.42146	5.65023	5.72132	5.39888	4.51603	4.89475	5.32911	4.26286	5.30239	hsa_circ_0017672	circRNA	TAGATTGTCGTCACCAGGAGACTAAAGTCCATCAAAAACATCCAGAAAATTACCAAGTCT	---	hsa_circ_0017672	chr10	7839009	7844838	+	5829	820	NM_001001973	ATP5C1
hsa_circ_0021111	0.00382771	2.04487	2.21646	1.67775	2.95039	2.19286	2.99872	2.68599	1.82226	1.28057	1.64989	1.61278	1.26075	1.23298	hsa_circ_0021111	circRNA	ACAGGCAGCAAGTCCAGACCCAGACAACTCTTGGTCGGATGGTGAGGAGGTGAGGGCCGT	Os04g0402100	hsa_circ_0021111	chr11	8832793	8892917	-	60124	32150	NM_005418	ST5
hsa_circ_0071817	0.0348049	2.04404	4.00869	2.87544	3.18889	2.57794	4.16856	3.67714	3.09839	1.40386	3.4564	2.70247	1.24124	1.50715	hsa_circ_0071817	circRNA	TTTACCACCAATGTGCTGTGGAATGGGAGTGTGATGAAGCTACCAAAAAGGCCTGTTACA	Lrrn2	hsa_circ_0071817	chr5	9202066	9238002	-	35936	662	NM_003966	SEMA5A
hsa_circ_0000903	0.0366867	2.04159	7.64621	7.51363	8.97714	8.51127	9.05872	7.34193	7.06538	7.29213	7.70834	7.05709	7.43983	7.20225	hsa_circ_0000903	circRNA	AGAAATGCATCTTCAGCTTTGACAGCCATTGTCAGGAGAAGCCCAGTGAATATATTGCCG	---	hsa_circ_0000903	chr19	15760722	15793320	+	32598	24041	NM_001199209	CYP4F3
hsa_circ_0047422	0.0390181	2.0413	3.72471	2.77658	2.29175	2.92213	1.44208	3.28755	1.47751	1.61433	2.11597	1.55823	2.56408	1.59452	hsa_circ_0047422	circRNA	CCTAGCAATTGAATCAGAAGAAACCTGAAAATGATGATGATGTGGAGATTAAGAAGCAGT	MIR637	hsa_circ_0047422	chr18	33694059	33696742	-	2683	484	NM_012319	SLC39A6
hsa_circ_0043599	0.00330634	2.03696	2.42915	2.42852	3.1164	3.12805	3.47183	2.36933	1.47452	1.49081	2.10647	2.57415	1.44772	1.69646	hsa_circ_0043599	circRNA	AAATTTATGGTCCAAGGGAATTCTTGGTGCCACCATTGAGAACTCCAGGATTGTCCTGCA	---	hsa_circ_0043599	chr17	39679868	39681525	-	1657	909	NM_002276	KRT19
hsa_circ_0027176	0.0348558	2.03677	3.98146	4.73515	5.82094	5.04777	6.06884	4.79408	3.92457	3.90256	4.26905	3.68794	4.54557	4.68616	hsa_circ_0027176	circRNA	AGGACAACACCACCTGCTATGACAATGACTGTGGGGACAACAGTGACGAAGCCGGCTGCA	---	hsa_circ_0027176	chr12	57562922	57572804	+	9882	1743	NM_002332	LRP1
hsa_circ_0035851	0.0438229	2.03664	3.46038	2.03765	2.21316	1.25927	3.14749	2.84774	2.39118	1.1558	1.17392	2.18584	1.15997	1.16572	hsa_circ_0035851	circRNA	TCATCTCTCTACTGCAGGCCGTGAGGCTAGGCAGACCAGCAGAGGCGGTGACGATGCTCT	cox5b.1	hsa_circ_0035851	chr15	65113180	65116553	-	3373	1212	NM_025049	PIF1
hsa_circ_0045494	0.0323361	2.03652	3.12627	2.85778	3.66514	3.13062	1.53567	2.24181	1.19749	1.98784	2.51866	1.60533	1.20264	2.25953	hsa_circ_0045494	circRNA	TTTGGACACTAATAATAAAATCATGGCAATGCATCGACCAGAAGAGCCTTCGACCTGGAG	Xylt1	hsa_circ_0045494	chr17	66417421	66426301	-	8880	1033	NM_017983	WIPI1
hsa_circ_0088884	0.0213219	2.03347	3.86605	4.14799	2.84479	2.75599	4.25671	3.00221	2.06453	2.81731	1.88949	2.79915	2.3183	3.2017	hsa_circ_0088884	circRNA	AAAGCAAAGCTTGCTGGACCATGGGGACTGGAGCACGCTTAAGTCCTTCGTGTGTGCCTG	Vsig8	hsa_circ_0088884	chr9	131395939	131398717	-	2778	1149	NM_052844	WDR34
hsa_circ_0041793	0.0216432	2.03107	5.48563	5.49822	5.24031	5.41079	4.53622	4.7054	3.47462	3.35051	3.26944	3.05114	5.04934	5.161	hsa_circ_0041793	circRNA	AGAATAAACATCTGGGTTCTCCAGTCAGACACTATGTTAGGTCTTAATGGTGGGAGGACG	---	hsa_circ_0041793	chr17	7155744	7158228	+	2484	640	NM_203413	C17orf81
hsa_circ_0049854	0.0284187	2.03101	7.66019	8.18146	8.36129	8.22567	9.51657	7.56603	7.20186	7.48463	7.43633	7.39074	7.44427	7.35988	hsa_circ_0049854	circRNA	ATTGATGTGCTTCTGCTGAGCAAGGGGATGGGCTCCTGCTGAGTGGTGGTGACAAGTGGA	---	hsa_circ_0049854	chr19	16034621	16038149	-	3528	521	NM_021187	CYP4F11
hsa_circ_0005512	0.0144477	2.03062	2.75128	2.73517	2.49846	2.37921	3.73613	3.61641	2.35083	1.18404	2.28272	2.65625	1.89667	1.18591	hsa_circ_0005512	circRNA	CAACTATGACAAGTGATTATTTTTCTGTTGCCCACTTTTCAATATGAAGGAGGATCAAGT	---	hsa_circ_0005512	chr22	38933596	38964294	-	30698	869	NM_007068	DMC1
hsa_circ_0077302	0.0288661	2.0293	5.10956	5.7284	5.29037	5.15081	5.71058	3.77336	4.70287	4.69343	4.43509	2.99899	3.98427	3.91679	hsa_circ_0077302	circRNA	CTTTACTCATACTGTTAAACGTTTAATGAAAGAAGCGGCAGAATTGAAAGATCCAACAGA	STIM1	hsa_circ_0077302	chr6	90036343	90053475	-	17132	3980	NM_016021	UBE2J1
hsa_circ_0002184	0.00225797	2.02474	6.10814	5.83799	6.56662	6.0875	5.40516	5.36324	5.49317	4.65634	4.89642	4.50171	5.17113	4.65837	hsa_circ_0002184	circRNA	GTTCTGAATATTAGATTTTAAGCTTTGAAGAAAGATGACACCACCTTTGATGAGGTAGGT	abcf1	hsa_circ_0002184	chr7	90233531	90252857	+	19326	19326	---	---
hsa_circ_0043886	0.00835597	2.02073	3.69455	3.12471	3.56035	3.9632	3.96327	4.03725	2.31814	2.33964	3.06614	3.51268	2.86891	1.57585	hsa_circ_0043886	circRNA	CGTTCCAATAAAGCAGAGTGGCAGAGCCCCAGATCTGCAGAGCTTAAGAGACGCCCCTTT	---	hsa_circ_0043886	chr17	40845314	40852011	+	6697	2486	NM_003632	CNTNAP1
hsa_circ_0055275	0.00207994	2.0158	6.76412	6.66083	6.75488	6.44024	5.91095	5.75933	5.6353	5.51265	5.31566	5.20515	5.49546	5.33283	hsa_circ_0055275	circRNA	GATGATGAAACTCTTTTTCCTTCTAAGATTGCTGTGGATTTCTTTAACCAGATCAACATG	---	hsa_circ_0055275	chr2	74392344	74394234	-	1890	228	NM_018221	MOB1A
hsa_circ_0027258	0.00549085	2.01572	4.82666	4.74393	5.2186	4.74114	5.43974	3.90473	3.89438	3.96886	3.86845	3.02987	3.96209	4.26209	hsa_circ_0027258	circRNA	GCAAGCTCATCAATGCTGTCGAGCTTAAGGAGACAGAATCTCTAGCCGACATTGTTTTGT	---	hsa_circ_0027258	chr12	57883678	57894305	+	10627	879	NM_004990	MARS
hsa_circ_0075782	0.0120291	2.01027	3.18387	2.85964	3.14008	3.49919	3.70263	2.03121	1.46797	1.44541	2.37169	1.97227	2.28622	2.84486	hsa_circ_0075782	circRNA	GCGGTATGAAACCAAATACTGCTATTAAGCCATAAGGATGGATATGACAAATATACTACA	---	hsa_circ_0075782	chr6	18166497	18171710	+	5213	229	NM_153042	KDM1B
hsa_circ_0051674	0.0277658	2.00424	5.98081	6.36406	7.00676	6.31382	7.58398	5.68377	5.54383	5.63384	5.72185	5.37932	5.87147	5.6027	hsa_circ_0051674	circRNA	GTAGATTCCGAATCCAGGGCCTGAAAACCCAGAATGAACTTGTGTCCATCCCAGAGATCA	---	hsa_circ_0051674	chr19	47856010	47863327	+	7317	1652	NM_014681	DHX34
hsa_circ_0042884	0.0252148	2.00313	5.0408	5.26126	6.16505	5.86396	6.74408	5.02127	4.06981	4.7171	5.33056	4.85811	4.78713	4.91906	hsa_circ_0042884	circRNA	ATGTCAACAGCTTCCAATAAAAACAGGACAGCAGAACACACATACCAAAGTCAGTACTGA	---	hsa_circ_0042884	chr17	29483000	29553702	+	70702	2191	NM_001042492	NF1
hsa_circ_0001460	0.0269932	2.00301	7.61101	6.64697	5.58775	7.32743	6.83982	7.09187	6.67239	6.38348	5.66656	5.85635	5.03921	5.64472	hsa_circ_0001460	circRNA	GAAGCACAATGTGGATTTTTTGAAATTCAGTGCTCAAGAGTGAAGAAAATTCTACTGTCT	---	hsa_circ_0001460	chr4	178274461	178281831	+	7370	596	NM_018248	NEIL3
hsa_circ_0070256	0.0304712	2.00223	2.50675	2.45739	3.77799	3.02609	1.82697	1.9719	2.51009	1.29188	1.84036	1.85661	1.28918	1.28755	hsa_circ_0070256	circRNA	GGATGTCTTAAAAACTACTGTGAATGCTATGAGCATAATCCCATCAGAGTCGGCCAGTCG	---	hsa_circ_0070256	chr4	83857133	83858451	-	1318	313	NM_194282	LIN54
hsa_circ_0029708	0.0329583	2.00059	5.47565	5.44595	4.31531	4.0625	3.70836	4.42062	3.23741	4.01165	4.01325	3.68288	3.63116	3.65893	hsa_circ_0029708	circRNA	ATTTTGGACGTTACTATTTTTGGAAATGAAGAAAATGGAAAGACCGTTGTTTACCTTGTG	ZNF331	hsa_circ_0029708	chr13	21974511	21999817	-	25306	476	NM_153251	ZDHHC20
hsa_circ_0064611	0.0425634	0.499901	6.02767	4.55969	1.25337	2.28952	1.30685	1.27856	5.72181	4.54472	4.89747	5.18231	4.81553	4.98373	hsa_circ_0064611	circRNA	AAATTAAAAAGGGACTTCACTGGAGGAACAGGATCAAGACCAAGACCAGCTTTGCTGCCT	Add1	hsa_circ_0064611	chr3	27173370	27204229	-	30859	30859	---	---
hsa_circ_0047503	0.0421885	0.497983	1.78297	2.16813	2.53884	2.2947	2.14701	2.35734	3.91072	3.55379	3.35559	1.61695	3.11945	2.9754	hsa_circ_0047503	circRNA	TCCATGTCTCCAGGGTTAAGTGGAGCTAGAGAGCTACATTGTAACCTAGTTGGATTTTTT	MAP3K14	hsa_circ_0047503	chr18	42260862	42533305	+	272443	4296	NM_015559	SETBP1
hsa_circ_0017384	0.0376422	0.497559	1.96	2.46856	2.87682	2.14386	3.7494	2.99306	4.48784	3.33498	4.6817	2.81859	3.45608	3.23219	hsa_circ_0017384	circRNA	CACCTTTGAGGACGCAGGGAGCCAGCAGATAGGTTTCTTGCTTGGAAGCTGTGGAGTTAC	---	hsa_circ_0017384	chr10	412214	436803	-	24589	1008	NM_014974	DIP2C
hsa_circ_0012844	0.0351628	0.495819	1.35865	1.96295	1.44744	1.61746	2.32872	2.71237	2.8017	2.36548	1.63811	3.33164	3.78871	3.16158	hsa_circ_0012844	circRNA	GACTTAAATTCAGCGGATATTCAACTCCTTTGTTTACACTGAGAAAATCTCAAATGGAGA	---	hsa_circ_0012844	chr1	65016276	65068595	+	52319	319	NM_020925	CACHD1
hsa_circ_0086723	0.00790707	0.49414	6.17935	6.03297	5.83283	6.04074	4.54528	5.63979	7.58977	6.85836	6.51926	6.31922	6.46058	6.74934	hsa_circ_0086723	circRNA	CTGGGCAAAGGACATTTAATCCTGCAGACTATTCAGATTCTACATCTACAGATGTGTGTG	ST3GAL5	hsa_circ_0086723	chr9	33956076	33971752	-	15676	291	NM_018449	UBAP2
hsa_circ_0015056	0.0235966	0.493511	1.43079	1.46976	2.12006	2.13954	2.55526	1.50492	1.48579	3.30428	2.63656	3.47861	3.03493	3.04123	hsa_circ_0015056	circRNA	GTTAATCCAGACTCCAGTTCCAACACCATCTTCTGAGATGATCCTGATTCCCAGAATGCT	---	hsa_circ_0015056	chr1	162688826	162688935	+	109	109	NM_001014796	DDR2
hsa_circ_0032821	0.0333188	0.492038	2.73948	1.8782	1.43976	1.48249	1.55527	2.0618	2.47708	3.18206	3.43565	1.38923	3.02816	3.38593	hsa_circ_0032821	circRNA	GCTTCTGGATGAAATACATCGTGAGAAGAGAGGAAAAACATATAAGCATTGAAGAGGAGC	---	hsa_circ_0032821	chr14	81209418	81227957	-	18539	430	NM_152446	CEP128
hsa_circ_0046816	0.0179704	0.488993	3.79683	1.84267	1.45194	2.56966	1.43996	1.38173	3.12277	3.18295	3.54365	3.36577	3.88958	3.2908	hsa_circ_0046816	circRNA	TGCACTGCAGACGATCATTCCCGAGTGAGGCTGCAGACAATAGAAGGAGACACAAACTCA	Gemin7	hsa_circ_0046816	chr18	8314778	8376198	+	61420	484	NM_001105244	PTPRM
hsa_circ_0084896	0.0212387	0.486455	3.62928	3.54171	1.7343	1.39507	2.51683	3.11559	4.10343	3.72205	3.57506	3.68553	4.36818	3.94344	hsa_circ_0084896	circRNA	ATTCTAACTGTTCATTCGGCTCCTAAAGAAGTAGCAGTGTCCAAGGAACAAGAAGAGAAA	grk5	hsa_circ_0084896	chr8	95411641	95423543	-	11902	1074	NM_001205263	RAD54B
hsa_circ_0027655	0.00813675	0.484026	1.237	1.82425	1.2252	1.85165	2.24586	1.17929	2.22963	2.30122	2.88654	2.11656	2.3631	3.63872	hsa_circ_0027655	circRNA	AGTAAGACTGCTAAGCAGTGCCTGGAGGAGATATCTGGGCACATTCAGAAAATGAAGGTA	---	hsa_circ_0027655	chr12	78415526	78415642	+	116	116	NM_014903	NAV3
hsa_circ_0086717	0.0107724	0.483048	6.08198	5.88514	5.81066	6.19843	4.46353	5.94362	7.73921	6.80351	6.26329	6.40488	6.65721	6.85871	hsa_circ_0086717	circRNA	TCAGAGCCTGGACATTTAATCCTGCAGACTATTCAGATTCTACATCTACAGATGTGTGTG	St3gal3	hsa_circ_0086717	chr9	33953282	33971752	-	18470	481	NM_018449	UBAP2
hsa_circ_0062859	0.036385	0.481844	10.795	11.309	11.1941	10.6648	9.68349	11.6085	12.7603	12.0965	10.6469	11.3029	12.3395	12.2112	hsa_circ_0062859	circRNA	ACTCTCCCCGAACCACTCACGAATTCTTGTTTGGTGCCCTTGCTGAACTGGTTGATAATG	---	hsa_circ_0062859	chr22	31330767	31354680	-	23913	2125	NM_014941	MORC2
hsa_circ_0069307	0.00953929	0.477593	1.45996	2.64297	1.39841	1.44042	1.47836	2.55686	3.20719	2.90277	1.77255	3.39842	3.19099	3.06833	hsa_circ_0069307	circRNA	TATCACATCTGTATCTGGATGGAAACCAATTTACACTGGTTCCCAAGGAACTCTCCAACT	MRCL	hsa_circ_0069307	chr4	20547653	20552521	+	4868	285	NM_004787	SLIT2
hsa_circ_0048880	0.00704155	0.47563	2.18947	1.62237	2.04792	2.0474	1.52595	2.46768	3.34233	3.51219	3.15709	3.23287	2.94144	1.8387	hsa_circ_0048880	circRNA	AAGAAATGATTCCGGAAGGAATCAGAATGAACAAAACTGTGGCTGTTCGCACCCTGGATC	---	hsa_circ_0048880	chr19	6692934	6696670	-	3736	594	NM_000064	C3
hsa_circ_0054314	0.00166655	0.472104	2.12619	1.95731	2.00678	2.74814	1.17183	1.85583	2.67024	2.83852	3.71114	3.12651	3.13126	3.09515	hsa_circ_0054314	circRNA	TAAAAGGGCAAAGGATGAACATTCCAAAACAAATAGCAGCCTGCAGTTGGTGAGCGAGTG	Rad54l2	hsa_circ_0054314	chr2	43712372	43779064	-	66692	1026	NM_001083953	THADA
hsa_circ_0026421	0.00901136	0.471946	1.3596	1.37221	1.35865	1.41775	1.34726	2.30974	3.28527	3.07045	2.12127	2.47279	2.78057	1.58061	hsa_circ_0026421	circRNA	ATAAAGCAGATTTATAATACAATATGCGCCAACCTGCAGGCCGCCATTGCTGATGCTGAG	---	hsa_circ_0026421	chr12	52880957	52882332	-	1375	1038	NM_005554	KRT6A
hsa_circ_0092196	0.0192552	0.471637	4.54213	2.32909	3.99823	4.54109	2.85353	4.19926	4.64142	5.21584	5.20217	5.1878	5.32162	4.47218	hsa_circ_0092196	circRNA	CGACAAGCTGAGAATGCAGCCTGTAATCACAGAACAGGTCAGAGACAGAACCTCCTTCCA	---	hsa_circ_0092196	chrY	1427753	1449997	+	22244	330	NM_002183	IL3RA
hsa_circ_0012817	0.0437834	0.468705	5.04859	4.44268	1.66845	1.15775	1.2331	1.24824	5.33444	3.46673	4.20236	4.12897	4.75845	4.60036	hsa_circ_0012817	circRNA	AAGCAATGCCATGCCGAACGAAAAGGGTCTTGGTCAGAGAGGAGGAATTCTAGTATTGTT	---	hsa_circ_0012817	chr1	63052177	63091072	-	38895	518	NM_033407	DOCK7
hsa_circ_0011420	0.0219346	0.461993	3.11784	2.70064	2.3768	3.23008	1.55308	1.54605	4.1712	3.07159	3.26581	4.61412	3.0986	2.99803	hsa_circ_0011420	circRNA	ATTTAGCAGGCTAGACCATCTAAGTAGCCATTTTCGAACAAGAAATCCAGCCCTTCTGCC	zgc:174890	hsa_circ_0011420	chr1	33004771	33060824	+	56053	1478	NM_001040441	ZBTB8A
hsa_circ_0005480	0.0111293	0.459227	2.80768	2.31286	1.648	2.40758	1.82307	1.70776	2.38507	2.44982	3.69331	3.38555	4.05248	3.1036	hsa_circ_0005480	circRNA	TGGAAAGCAGGTGAGAGTTACGTGTGTGCATCCAATGAACCATTTCGTAAAGTCGATTAC	---	hsa_circ_0005480	chr4	151023629	151023964	+	335	335	NR_036614	DCLK2
hsa_circ_0079543	0.00223865	0.454764	1.45666	2.14061	2.73078	2.29652	1.51687	1.40027	3.58408	3.28409	2.897	2.75307	2.55218	3.51588	hsa_circ_0079543	circRNA	CAAACTTCAGAGTCATATCGGATGGCGAAAAGAGGCTAAAAGATTGCTGCTGGTGATGAC	---	hsa_circ_0079543	chr7	20421349	20445794	+	24445	1222	NM_002214	ITGB8
hsa_circ_0049856	0.00751411	0.454493	2.10208	2.08301	1.94507	1.67467	3.31765	1.56019	3.71473	4.0448	3.02617	3.59226	2.50928	2.83917	hsa_circ_0049856	circRNA	AGAGTGAGAGGTGGAGGAGGAGCTGACGCACCTCCAGAAGAAACTAAAAGGGACAGAGGA	Serpinb9c	hsa_circ_0049856	chr19	16186856	16192856	+	6000	260	NM_001145160	TPM4
hsa_circ_0020559	0.0353723	0.450687	3.13666	2.18985	2.75761	3.2672	1.42003	3.06119	3.79204	3.16748	3.46673	5.1892	3.63553	2.93696	hsa_circ_0020559	circRNA	CCAATTTCTGAATAAAGTCCTTTCTACCAGCGCCTGGAGAATTCTGCCTGCAAAGATAGC	---	hsa_circ_0020559	chr10	135032534	135039916	+	7382	1972	NM_152643	KNDC1
hsa_circ_0045018	0.0440207	0.449687	1.76168	1.27006	1.22766	1.24683	1.17135	1.19514	2.76789	3.04597	3.23417	2.08886	1.22414	1.27434	hsa_circ_0045018	circRNA	ATCTTACAAGATTCTCAGAGGATTAAACAGCAAGCAACATTGTTTGTTGGAGAGTCCCAC	---	hsa_circ_0045018	chr17	59853761	59937268	-	83507	2004	NM_032043	BRIP1
hsa_circ_0054281	0.00182182	0.447385	2.58251	2.77866	1.71706	1.52568	1.7129	1.49355	3.29842	2.80651	3.21472	3.51176	3.16246	3.27121	hsa_circ_0054281	circRNA	CTTGTGTACAAAACGTCTAAAAGCAGCAGAAGCTGAGAGTAAACTGAAACAAGTATATAT	---	hsa_circ_0054281	chr2	42924915	42936353	+	11438	676	NM_020744	MTA3
hsa_circ_0050785	0.00260652	0.441211	1.48065	1.2942	1.67922	2.21292	1.35612	1.23822	2.24711	2.75475	1.80072	2.89932	3.27398	3.1184	hsa_circ_0050785	circRNA	GTCTCAGTGGGTGTCAGATCTTTTTCAAGAACAGCAGAAAATGATCGAATACCAGATACC	---	hsa_circ_0050785	chr19	38014311	38023384	+	9073	172	NM_001013659	ZNF793
hsa_circ_0051578	0.00759849	0.438704	2.67616	1.88868	1.39479	1.51687	3.54465	2.30085	3.70563	2.90733	4.06788	3.2768	3.52153	3.8936	hsa_circ_0051578	circRNA	ACTCGGGACACCCGGGAGAATGAGATCTGGCATCTGCGGGAGCACAACCTTGGCCATGGA	---	hsa_circ_0051578	chr19	46506265	46511559	+	5294	562	NM_001080402	CCDC61
hsa_circ_0025413	0.0164647	0.43628	5.16131	3.81175	4.04101	2.55764	2.73056	3.82875	4.15721	5.47528	5.45791	5.5781	4.47114	5.20893	hsa_circ_0025413	circRNA	CCTTGATAAGTGAAGGGCCATTTTTCCATCTCAATCCCTGTGAAGTCAGACATTGCTCCT	---	hsa_circ_0025413	chr12	9222340	9252119	-	29779	2705	NM_000014	A2M
hsa_circ_0006700	0.030908	0.435274	3.86527	3.61379	1.35413	1.45288	1.53377	3.37546	4.37243	3.01503	3.64544	3.72693	4.77311	4.48345	hsa_circ_0006700	circRNA	ATCTTATCAGCTACTGGTCAGAAGTTATATGTAAGGCTCTTTCAACGTAAATTAAGCTGG	---	hsa_circ_0006700	chr15	31200320	31206294	+	5974	577	NM_014967	FAN1
hsa_circ_0066712	0.0299236	0.431653	11.3784	12.0163	12.7649	11.8795	9.96701	10.7663	13.5354	13.3065	11.9189	12.0773	13.544	12.2377	hsa_circ_0066712	circRNA	GTCTCCCACAGCAAACCTCAAATAAAAATGACAAAGAAAACTGATCCCAGTGGACTATCT	---	hsa_circ_0066712	chr3	105266233	105295757	+	29524	2974	NM_001627	ALCAM
hsa_circ_0046764	0.0419427	0.424413	1.27604	1.81883	2.23646	1.35987	1.34968	2.28766	4.12461	1.282	2.8401	2.33954	3.21716	2.86432	hsa_circ_0046764	circRNA	ATGTGGAGAAGCGGGGTGATCGTGAGGAAGCACACGTGCATGGCTATTATGGGCTGGACT	---	hsa_circ_0046764	chr18	6961584	7016670	-	55086	4818	NM_005559	LAMA1
hsa_circ_0072660	0.0137794	0.423473	2.48684	2.21525	1.79933	2.83003	1.24464	3.25015	3.84579	4.31899	4.32303	3.13682	2.9619	2.66382	hsa_circ_0072660	circRNA	AATACTGAAGATTTCACAAGAAGTGGCAAACCTTGGTGGCTGAATGACACATCCACTGTT	---	hsa_circ_0072660	chr5	64466443	64748745	-	282302	2613	NM_197941	ADAMTS6
hsa_circ_0023867	0.00749105	0.419454	1.73194	2.03259	1.21351	1.37792	1.26062	2.15923	3.02259	1.39207	3.2366	2.93679	3.04863	3.27071	hsa_circ_0023867	circRNA	GCAAAAGGAGATACTGACCGAGCTTTATCATTACTGGAAGAATACTGCAAAAAATTAAGG	---	hsa_circ_0023867	chr11	83252724	85309832	-	2057108	2209	NM_001142699	DLG2
hsa_circ_0006569	0.024648	0.416265	1.21034	1.22188	1.95462	1.33317	1.16886	1.18678	3.06279	3.57957	2.8786	1.48578	1.78747	1.7984	hsa_circ_0006569	circRNA	TTTACTTGCTAGACAGAGCTGTGGATAGGAAACTCGAAGGAAGGAAGGCATTGTAAAGCT	Gareml	hsa_circ_0006569	chr15	75815461	75816639	-	1178	215	NM_002833	PTPN9
hsa_circ_0063347	0.000269499	0.4097	2.48239	2.10867	3.25201	3.11058	2.73942	2.37383	4.47103	4.181	4.23723	3.82146	3.62906	3.55668	hsa_circ_0063347	circRNA	TTTAAAAGGAGTTGTCTCCAAACACCATGGTGACACCTCACAAGAAGAGCATGCTGGGAA	---	hsa_circ_0063347	chr22	39081547	39085429	-	3882	2783	NM_014876	JOSD1
hsa_circ_0079596	0.00283843	0.401944	1.98841	2.1534	2.31527	1.82849	1.32965	3.05198	3.88884	4.12516	3.72725	3.34517	2.76756	2.71499	hsa_circ_0079596	circRNA	GCAGTTTGAGGTGCTGGATAGTTTACTAGTCCAGTATGGAGTGGTGGAGAGCTGTGAGCA	---	hsa_circ_0079596	chr7	23381682	23401360	-	19678	918	NM_006547	IGF2BP3
hsa_circ_0073309	0.0205726	0.400942	1.30581	1.29861	1.29761	1.39067	1.36823	1.24995	3.2873	3.06478	1.24431	1.6554	3.03117	2.4643	hsa_circ_0073309	circRNA	ATAGAATCTAGTGAAGATTATAGTATAGCTTCATCAGATGTGGTCTTGCTAGAAGGGGAA	---	hsa_circ_0073309	chr5	89985677	90460033	+	474356	12747	NM_032119	GPR98
hsa_circ_0044345	0.0407945	0.399127	2.34965	2.35831	1.64368	1.46217	1.4473	1.82831	2.86684	2.09988	3.38598	3.54298	1.57634	4.27841	hsa_circ_0044345	circRNA	TGACTGAACAGAGTGTGGCTAAGGAAGAACGTGGAGAAGCGCTGGTTGCTGGAGAACATG	---	hsa_circ_0044345	chr17	46105837	46109599	-	3762	169	NM_016429	COPZ2
hsa_circ_0060007	0.00534314	0.390908	6.23246	6.04832	6.96908	7.08533	6.4271	6.87061	9.01193	8.01529	7.50888	7.37927	7.05847	8.19043	hsa_circ_0060007	circRNA	ATTACAGCGCCCTTGTGGAGAAGCCTGTGTGTGGCGTGTACAGAGCCACTTCCGGCAGGC	---	hsa_circ_0060007	chr20	33444608	33460661	-	16053	1145	NM_178026	GGT7
hsa_circ_0081952	0.00580305	0.379764	1.4273	2.46042	2.46663	3.76688	3.01929	3.59847	5.03316	3.50141	4.18991	4.34751	4.1723	4.61544	hsa_circ_0081952	circRNA	CCATCGAGTGGCCTACCCCAATTATTTACTGGGCAAAGGAAGATGGAATGCTACCCAAAA	ANKS1B	hsa_circ_0081952	chr7	107836204	107850049	-	13845	573	NM_001193582	NRCAM
hsa_circ_0059267	0.0229801	0.372043	7.62733	10.2509	9.96308	7.72171	6.80599	7.12683	10.8638	10.7905	9.59769	10.1999	10.6804	8.98481	hsa_circ_0059267	circRNA	CTCCCGAAAGAAAACTCTCCCACCATGTCGCAGAATGGATACTTCGAGGATTCAAGCTAC	MIR920	hsa_circ_0059267	chr20	3215213	3218234	-	3021	248	NM_001174090	SLC4A11
hsa_circ_0065603	0.0315304	0.362775	1.53788	1.50812	1.4873	1.5369	1.74307	1.5199	3.81862	2.65765	1.67256	3.73296	3.16164	1.51172	hsa_circ_0065603	circRNA	CATTGACTCGACCTGTTGAAGATCACCAACCTACGGGTGAACCTGACTCGTCTACACACG	---	hsa_circ_0065603	chr3	49163797	49168585	-	4788	1439	NM_002292	LAMB2
hsa_circ_0029645	0.0125241	0.357589	5.78888	5.20443	5.21178	5.73926	6.58765	5.59641	7.80484	7.76632	6.88299	7.72955	6.6054	5.52498	hsa_circ_0029645	circRNA	GCTTTGAGAGGTACAAATGATGCAAAATGTGCACCTGGCTCCAGAGACAGATGAAGATGA	---	hsa_circ_0029645	chr13	21148518	21165820	+	17302	334	NM_175605	IFT88
hsa_circ_0009552	0.0193627	0.355305	2.36723	2.94094	1.18838	1.25821	2.09999	2.66769	2.65891	3.67726	2.84556	2.68822	5.06569	3.70018	hsa_circ_0009552	circRNA	GCCTTACAAGATGACCTTGCAGCAGGTCTATGCCAGTGTGAACAAAATTAAAAATCTGGG	Ces4a	hsa_circ_0009552	chr1	7870497	7880299	+	9802	391	NM_016831	PER3
hsa_circ_0026463	0.031816	0.354436	2.99662	3.53111	4.50356	5.38406	1.3266	4.64329	6.2867	5.98934	5.97592	5.23596	5.86448	3.81259	hsa_circ_0026463	circRNA	TTGTTTTGCTGCAATAAACTGCATTTGAAATTCCTGTGAGCACAAGCCACACCACCATCA	---	hsa_circ_0026463	chr12	53068519	53069401	-	882	882	NM_006121	KRT1
hsa_circ_0004461	0.013534	0.335914	4.99119	4.79675	4.85886	5.39395	6.60401	4.83138	7.82027	7.04867	6.83014	7.4468	6.40031	5.00914	hsa_circ_0004461	circRNA	ATTGCTCCTCAGGTACGGGGCTGATGTTGACGTCAACCACCACCTGACTCCTGATGTCCA	---	hsa_circ_0004461	chr2	239352982	239355296	+	2314	658	NM_001040445	ASB1
hsa_circ_0075075	0.00372235	0.331332	4.65072	4.6866	5.99224	5.66788	4.80187	5.63291	7.98772	7.17318	6.52144	6.21946	5.80397	6.81564	hsa_circ_0075075	circRNA	CCTCATAAAGAAAAAATGGCGTGCCTTGTGTGAGTTGGGAACAGCTTACGTTTCTGCAAC	Mcu	hsa_circ_0075075	chr5	174938453	174955621	+	17168	2419	NM_022754	SFXN1
hsa_circ_0041062	0.00986326	0.299338	2.49718	1.16747	1.16631	1.18011	1.18935	1.17904	3.32528	3.68292	3.38861	4.03809	2.02646	1.47169	hsa_circ_0041062	circRNA	CTGCTTGAAGGTAGAAGGTCCACTGTGTAAAAAATTGTCTCTCAGCAAAGTGATTGACTG	---	hsa_circ_0041062	chr16	89858334	89881021	-	22687	1036	NM_000135	FANCA
hsa_circ_0029644	0.0234933	0.296367	5.7179	5.18112	5.48237	6.03118	6.61746	5.72597	8.22305	8.10842	7.25159	8.29685	6.64212	5.31758	hsa_circ_0029644	circRNA	AAGACCTCCAGTACAAATGATGCAAAATGTGCACCTGGCTCCAGAGACAGATGAAGATGA	---	hsa_circ_0029644	chr13	21148518	21157158	+	8640	159	NM_175605	IFT88
hsa_circ_0037720	0.0312683	0.294528	4.83389	8.35377	7.16772	8.36163	5.789	4.46556	9.52146	8.97138	8.17562	7.77208	10.204	7.23981	hsa_circ_0037720	circRNA	TGTTCTCCCATAAGACTCATGGACATAGCTTTAATTATCTTTGCCTGACGCCCAATACCT	3110039M20Rik	hsa_circ_0037720	chr16	4511694	4524896	-	13202	1362	NM_020677	NMRAL1
hsa_circ_0026462	0.0120845	0.277036	7.06268	7.10212	8.59095	9.697	6.65222	8.99034	10.9106	10.7196	10.5169	9.67554	10.4499	8.08986	hsa_circ_0026462	circRNA	TCCTTGTTTTGCTGCAATAAACTGCATTTGAAATTCGTGGCAGCTATGGCTCTGGAGGTG	---	hsa_circ_0026462	chr12	53068519	53069224	-	705	705	NM_006121	KRT1
hsa_circ_0065611	0.0463412	0.240204	1.22116	1.20919	1.20984	1.1723	1.45177	1.66452	3.4676	5.03476	3.0055	2.52322	1.56944	1.22585	hsa_circ_0065611	circRNA	TGAGGGCATGACCTGTTGAAGATCACCAACCTACGGGTGAACCTGACTCGTCTACACACG	---	hsa_circ_0065611	chr3	49168382	49168585	-	203	203	NM_002292	LAMB2
hsa_circ_0081949	8.41141e-05	0.217342	1.23177	1.21905	2.09492	1.79933	1.2453	1.25987	3.90147	3.12792	3.3928	3.57524	2.93227	4.66512	hsa_circ_0081949	circRNA	CCCATTACAAGCCTACCCCAATTATTTACTGGGCAAAGGAAGATGGAATGCTACCCAAAA	anks1a	hsa_circ_0081949	chr7	107830088	107850049	-	19961	1145	NM_001193582	NRCAM
hsa_circ_0078299	0.000902373	0.203525	1.47456	1.46173	1.42351	1.56261	1.77831	2.06858	2.75761	4.42591	4.05646	2.79317	4.68574	3.8857	hsa_circ_0078299	circRNA	CATCATGCAGTTGGACAGAGAGACTCTGAAGATGTGAGCAAAAGAGACTCCGATAAAGAG	---	hsa_circ_0078299	chr6	151669845	151674887	+	5042	5042	NM_005100	AKAP12
hsa_circ_0024738	0.0134797	0.200469	1.21117	1.85606	1.20963	2.0503	1.28162	1.36846	4.92951	4.21894	3.88174	3.84081	2.65709	1.22618	hsa_circ_0024738	circRNA	AGAAGTTAGGATCAACAGACAGAAACACAGAAATCTTGCATCACCATGGTGCACTTCTGT	Upk2	hsa_circ_0024738	chr11	123988203	123995023	+	6820	1259	NM_001130142	VWA5A
