# Supplementary material for: Chronic Stress-Induced Gene Changes In Vitro and In Vivo: Potential Biomarkers Associated With Depression and Cancer Based on circRNA- and lncRNA-Associated ceRNA Networks
Source: Front Oncol. 2021 Sep 28;11:744251. doi: 10.3389/fonc.2021.744251 (PMC8507324; doi:10.3389/fonc.2021.744251)
Supplement: Supplementary file 2 [file DataSheet_1.zip › data sheet/Supplementary Table 4.xlsx]

## Sheet: Sheet1
ProbeName	pvalues	foldchange	D1	D2	D3	D4	D5	D6	C1	C2	C3	C4	C5	C6	ProbeName	Type	ProbeSeq	Accession	Source	Chromosome	Strand	Start	End	GeneSymbol	Description	Relation	Associated_gene	Associated_gene_description	Associated_gene_strand
LNCV6_94889_PI430048170	0.0248942	13.1152	6.92734	6.73083	1.19187	4.78432	3.37996	4.12633	2.45838	1.22451	2.42522	1.5925	1.21322	1.69666	LNCV6_94889_PI430048170	lncRNA	CAGAAAATGTGTGGATGGTATTTACGTCTCTGAAAAAGGAACAGTTAAGCAGGCTGCTGA	lnc-CNOT7-5:1	lncipedia	chr8	-	17150300	17150888	---	-	intergenic	.	-	.
LNCV6_98584_PI430048170	0.037549	12.2141	9.99825	9.6025	4.5243	6.62058	6.13092	6.24186	5.50185	4.08929	4.46122	4.90907	4.30972	5.13004	LNCV6_98584_PI430048170	lncRNA	CTTATTGAGGAGCAGAAAATTGTTGTCAAAAGTGTTGAAGGAACAAGCACAGAGGCAGAA	lnc-SETD4-11:1	lncipedia	chr21	-	35472094	35472432	---	-	intergenic	.	-	.
LNCV6_58830_PI430048170	0.0232737	10.0485	8.33603	7.90671	3.0132	5.27742	6.36887	4.9192	4.37292	2.82279	3.88279	4.1296	2.64002	2.49952	LNCV6_58830_PI430048170	lncRNA	ATGTCCCATATGGCATCCCTATGCTTTCAAAAATCTACAGACAGTCAATGTGGATGAGAA	lnc-DENND5B-2:1	lncipedia	chr12	-	31597113	31597409	---	-	exonic_sense	LOC100276690	-	-
LNCV6_69679_PI430048170	0.0249941	9.12082	6.45353	6.292	2.10095	3.12175	4.83513	2.72076	1.36063	1.35183	1.33794	2.66044	2.19247	2.30323	LNCV6_69679_PI430048170	lncRNA	GATCCTTGAACAGAAAGCCAATTCTTGCCAAGTGGGAAAGGGAAAGGGAAAATATAAGGA	lnc-SLC36A4-4:1	lncipedia	chr11	-	93052394	93052827	---	-	intergenic	.	-	.
LNCV6_106802_PI430048170	0.00934124	8.14506	6.38411	6.1865	2.23816	4.64025	4.49243	3.67211	2.29732	2.17143	2.78063	2.3381	1.1698	1.83511	LNCV6_106802_PI430048170	lncRNA	TCCATACGAGTTCTACCCAGTGAATGTGGATTACAGCATACTGAGGAAAGAAGGTCCAGA	lnc-SFT2D2-3:1	lncipedia	chr1	+	168215404	168215652	---	-	intergenic	.	-	.
LNCV6_122501_PI430048170	0.0379929	7.94528	6.46306	6.72581	5.60806	7.02595	10.4158	5.78809	4.94698	3.21357	6.47227	4.98787	4.80432	5.22003	LNCV6_122501_PI430048170	lncRNA	GAAAATAACGATTCGGGGTGACGCCCGAATCCTCACTGCTAATGTGAGACGAATTTTTGA	NR_029422	RefSeq	chr22	+	42615244	42615393	RNU12	RNA, U12 small nuclear	exonic_sense	Rnu12	"RNA, U12 small nuclear"	+
LNCV6_70531_PI430048170	0.0104877	7.71086	6.90791	6.73774	2.9707	4.6975	6.00406	3.91855	3.04435	2.73908	3.60555	1.75445	3.32421	1.84472	LNCV6_70531_PI430048170	lncRNA	GGAATATCCATACTGTATCTGTGTGTGGTTGTCCAGAAAACATAATGAGGATAAAGATTC	lnc-TNP1-7:1	lncipedia	chr2	-	216785773	216786144	---	-	intergenic	.	-	.
LNCV6_58826_PI430048170	0.0326252	6.42804	4.74678	4.69796	1.2604	3.58708	4.84869	1.26	1.30542	1.29909	1.26037	1.6323	1.30122	1.27481	LNCV6_58826_PI430048170	lncRNA	GTACAAGTTCAACTCGGTGAATGTGGATTACAGCAAACTGAAGCAAGAAGGCCCAGATTT	lnc-AC024940.1-3:1	lncipedia	chr12	+	31244439	31244685	---	-	intergenic	.	-	.
LNCV6_82101_PI430048170	0.00823096	6.23244	8.061	7.84976	4.51296	6.31064	5.63069	5.6353	4.78493	3.93942	3.80394	4.87967	2.43528	4.35485	LNCV6_82101_PI430048170	lncRNA	AATGATCAATACAAGCTCTACTCAGGTAATGTGGATTACAGCAAACCGAAGAAAGAAGGT	lnc-GRIA3-2:1	lncipedia	chrX	+	123558349	123558584	---	-	intergenic	.	-	.
LNCV6_24693_PI430048170	0.0249028	6.14279	10.721	11.0901	8.20384	9.80299	12.3501	8.52024	8.46449	7.81555	8.79869	8.2198	7.257	8.01065	LNCV6_24693_PI430048170	lncRNA	TAATAGGGGTGATTCTTCCAGTTGCTGGAGAGAAATTGTGGTAACTGGAGTGAGAGAGTA	NR_004387	RefSeq	chr12	+	6510221	6510551	SCARNA10	small Cajal body-specific RNA 10	exonic_sense	Mir2424	-	+
LNCV6_52044_PI430048170	0.0194801	6.08845	8.11945	7.98675	5.16639	5.93423	4.81927	5.02505	4.93698	4.1967	3.73608	4.36482	3.23508	4.38895	LNCV6_52044_PI430048170	lncRNA	AGGGATTTCAATCACATCAGTGTAGATTCAGTCTTCTTGGAAAGAAAGAAAAGAGGCTCC	lnc-PSMA6-3:1	lncipedia	chr14	+	35262461	35263036	---	-	exonic_sense	AT1G33120	-	+
LNCV6_110644_PI430048170	0.00211559	5.7356	5.90759	5.72904	3.2463	4.40736	4.94071	3.5198	1.27205	2.21618	2.36718	3.33587	1.27076	2.94324	LNCV6_110644_PI430048170	lncRNA	TTCCAAGACAGGAACAAGATGGGCAAGAACGAGTGGTTCTTCCAGAAGCTATAGTTTTAG	lnc-TMEM185B-7:1	lncipedia	chr2	-	119993198	119993611	---	-	intergenic	.	-	.
LNCV6_81854_PI430048170	0.0488406	5.67998	4.29213	4.4724	1.15306	2.3768	4.94221	1.16688	1.16332	1.7114	1.16817	1.16344	1.16354	1.1567	LNCV6_81854_PI430048170	lncRNA	CAAGTTCTACTCAGTGAATGTAGATTACAGCAAACTGAAAAAGAATGTCCAGACTTCTAA	lnc-CXCR3-12:1	lncipedia	chrX	-	71736453	71736703	---	-	intronic_sense	MGC152340	-	-
LNCV6_114253_PI430048170	0.0408994	5.54364	8.49753	7.90363	4.22914	6.15687	5.1711	5.64887	5.47218	4.47619	4.14257	4.45096	3.82861	4.30786	LNCV6_114253_PI430048170	lncRNA	CATGGACCACAAAGAATCAGGATGAAAACACACAGGAGGGAAGATCCTGGGAATTTTTTC	lnc-GJA1-5:1	lncipedia	chr6	+	121381471	121381860	---	-	intergenic	.	-	.
LNCV6_7524_PI430048170	0.0145679	5.29185	3.61042	3.80083	3.65039	4.29623	6.70686	3.33925	2.72523	2.17371	1.8379	2.69849	2.29912	2.71546	LNCV6_7524_PI430048170	lncRNA	CTGTTCTTGCACGGACTCTTAAGCAACATGAAAATAAGGTTGACAGAAAATAAACATCAG	NR_026825	RefSeq	chr12	-	65758020	65826974	RPSAP52	ribosomal protein SA pseudogene 52	exonic_antisense	HMGA2	high mobility group AT-hook 2	+
LNCV6_50084_PI430048170	0.0107806	5.22294	3.06848	3.71014	6.07455	4.70521	5.4792	2.76512	1.35604	2.90197	2.80903	1.45566	3.29403	1.17533	LNCV6_50084_PI430048170	lncRNA	TCAGCAGGTCTGACTTACAAGAGGCTGAACACCCTGTTTTACAAATGTTTGTGAAACCAA	lnc-PIK3CG-4:1	lncipedia	chr7	+	106425462	106511544	---	-	intergenic	.	-	.
LNCV6_53644_PI430048170	0.039024	5.18898	6.57444	5.94794	2.48301	3.45974	4.33428	3.88792	3.34313	2.76313	2.69554	2.47658	2.30467	2.6508	LNCV6_53644_PI430048170	lncRNA	CTTATGCAGCAGCTAAAAATCCTTATGAAAGTGTTGAAGGCACAAGCACAGACTCAGAAA	lnc-CD52-1:1	lncipedia	chr1	+	26326687	26327033	---	-	intronic_antisense	Aim1l	absent in melanoma 1-like	-
LNCV6_35689_PI430048170	0.0494337	5.17494	12.9034	13.3313	9.60529	11.3745	14.0969	11.1142	10.4803	9.66943	10.739	10.559	9.89856	10.584	LNCV6_35689_PI430048170	lncRNA	CTTGACGGTCGCCGTTCTGTTTGTTGTAACTGATCTGCAACATTTTGGGAAAATACAGTT	NR_003035	RefSeq	chr1	-	28580919	28581053	SNORA16A	small nucleolar RNA, H/ACA box 16A	intergenic	.	-	.
LNCV6_87574_PI430048170	0.0375084	5.016	3.80489	5.23617	3.37491	3.25782	7.09657	3.6584	1.47849	3.48655	3.83498	1.64903	3.04642	2.14217	LNCV6_87574_PI430048170	lncRNA	AGGAAGGGGGAGTAGCCTGCTGCAGAGGCAGAGGCTCATGGAAAAATTAAAAGAGTGACT	lnc-ANKRD30B-12:1	lncipedia	chr18	+	14327422	14332523	---	-	intergenic	.	-	.
LNCV6_35580_PI430048170	0.00966164	4.82562	9.99401	10.508	7.94676	8.83558	10.6038	8.0674	7.66221	7.11436	7.76146	7.40562	6.84614	7.60172	LNCV6_35580_PI430048170	lncRNA	CTTGATGGTCATAGTTCTGTTTGCTGTAACTGATCTGCAAGATTTTGGGAAAATACCATT	NR_004389	RefSeq	chr1	+	212352817	212352950	SNORA16B	small nucleolar RNA, H/ACA box 16B	intronic_sense	ppp2r5a	"protein phosphatase 2, regulatory subunit B', alpha"	+
LNCV6_35680_PI430048170	0.00301021	4.82282	9.94432	10.7505	8.10784	9.08427	9.41773	8.33182	7.18343	6.88795	7.54568	7.71906	6.82104	7.3704	LNCV6_35680_PI430048170	lncRNA	GTTTCTTAACTATACCCATCTGCTATTCTGTAGCAGCCAGGGATGCTTGGTCACATACAT	ENST00000364578	ENSEMBL_GENCODE	chr1	-	36418450	36418578	SNORA63	-	intronic_sense	Oscp1	organic solute carrier partner 1	-
LNCV6_67064_PI430048170	0.0113952	4.6684	5.43295	4.46883	1.90456	3.37966	3.38465	3.12098	1.48643	1.43488	2.14979	1.83247	1.27693	2.3789	LNCV6_67064_PI430048170	lncRNA	GAAAGGTAATATTGTAGACATCAAGGGAATGAGCACTGTTCAAAACAAAATGTCCCACAA	lnc-ADD3-5:1	lncipedia	chr10	+	109807650	109808129	---	-	intergenic	.	-	.
LNCV6_98764_PI430048170	0.00739274	4.66252	6.34882	6.03482	3.27415	4.59116	4.68018	4.03079	3.90608	2.8848	3.27713	2.74575	2.43176	1.85468	LNCV6_98764_PI430048170	lncRNA	TCATGCCAAATTCCAAAGCAACCTTACCGCTAAAGCTATTGGACACAGAGTCCGAGTGAT	lnc-SMARCAD1-1:1	lncipedia	chr4	+	94369832	94370163	---	-	intergenic	.	-	.
LNCV6_35658_PI430048170	0.0029133	4.65154	11.9741	12.7093	10.1315	10.9839	11.7799	10.4366	9.1712	8.84733	9.6814	9.81871	8.92836	9.61972	LNCV6_35658_PI430048170	lncRNA	AAAGTTGTTTCTTAACTATACCTGTCTGCTATTCTCCTGTAGCAGCCAGGGACGCTTGGT	NR_002586	RefSeq	chr3	+	186787298	186787433	SNORA63	small nucleolar RNA, H/ACA box 63	exonic_sense	LOC100786735	-	+
LNCV6_35831_PI430048170	0.00296115	4.5763	9.30987	10.0819	7.41747	8.48784	8.84382	7.7852	6.76974	6.2128	6.99219	7.23824	6.1615	6.73839	LNCV6_35831_PI430048170	lncRNA	TTCTTAACTATACCTGTCTGCTATCTGCTGTAGCAGCCAGGGATGCTTGGTTTCATACAT	ENST00000362682	ENSEMBL_GENCODE	chr5	+	40654963	40655094	SNORA63	-	intergenic	.	-	.
LNCV6_52181_PI430048170	0.0399027	4.49886	6.96815	6.89296	3.38778	4.68309	4.55548	4.40811	4.03881	3.15765	3.35246	4.20578	3.24355	3.12634	LNCV6_52181_PI430048170	lncRNA	GTTCCTTAACCAGAAGAGGTGGTTGCACAGAAGAAAAAGATCCCAGAAGAAATGGATGAA	lnc-RP11-849H4.2.1-2:1	lncipedia	chr11	-	71938670	71939544	---	-	intergenic	.	-	.
LNCV6_35321_PI430048170	0.0188076	4.48914	10.7476	11.4344	8.50438	10.1318	10.2136	7.90229	8.38726	7.4222	9.02931	7.74557	7.38331	7.89297	LNCV6_35321_PI430048170	lncRNA	CTACACAACACACCCACCTCAACTAGAGCTTTGCTTTAGCTTGGTGTAATTTTTGGAAAA	ENST00000516415	ENSEMBL_GENCODE	chr9	+	33174170	33174295	RNU4ATAC15P	-	intergenic	.	-	.
LNCV6_117336_PI430048170	0.0383811	4.48674	5.93135	5.52084	1.96076	3.34467	5.09547	3.52248	3.08854	2.03964	1.17978	2.44034	3.4392	2.58251	LNCV6_117336_PI430048170	lncRNA	AAATGCCTCACCAAGAAATACCTTAGGGAGAACAATCTTCGTGATTGGCCTTGAGTGGCT	lnc-HELT-4:1	lncipedia	chr4	+	185064980	185065323	---	-	intergenic	.	-	.
LNCV6_10027_PI430048170	0.0157611	4.40541	8.75553	9.22055	6.32055	7.86592	9.34499	6.77811	6.58413	5.36826	6.88027	6.57002	5.89096	6.08191	LNCV6_10027_PI430048170	lncRNA	AATATCGGAGATGGCAAAGGCTTGTGACGGAGATATCTCTCTTAAGCCTTTCCTGCATCA	NR_002954	RefSeq	chr10	-	100237155	100237302	SNORA12	small nucleolar RNA, H/ACA box 12	intronic_sense	CWF19L1	"CWF19-like 1, cell cycle control (S. pombe)"	-
LNCV6_112213_PI430048170	0.0406234	4.37292	4.69041	4.49982	1.16964	2.43538	1.91137	2.72743	1.19112	1.18416	1.62749	1.5806	1.19603	1.18713	LNCV6_112213_PI430048170	lncRNA	GTAGCTCTATTGGACTACCATGAGAATAGTATGATCTATATATGGTCTTCTTTAAGGATG	lnc-FANCB-2:1	lncipedia	chrX	-	14977958	14978463	---	-	intergenic	.	-	.
LNCV6_109631_PI430048170	0.0449165	4.36771	6.72534	6.677	3.00968	4.01472	4.88916	4.58328	3.82745	3.38853	2.61782	3.24112	3.2807	3.95329	LNCV6_109631_PI430048170	lncRNA	ATGGAAGAGAAAATGGTACAGCAATGACAACAGGATGTGGACATGGAAGATGCTTCTTAA	lnc-AVPR1A-3:1	lncipedia	chr12	-	63055274	63055765	---	-	intergenic	.	-	.
LNCV6_29133_PI430048170	0.0416428	4.32993	2.45609	2.7406	1.62892	3.89479	5.74292	2.86339	3.08594	1.15484	1.16774	1.16092	1.16657	1.83367	LNCV6_29133_PI430048170	lncRNA	AAGGAGAAAAGGGTAGTACATTTCATAATTACTGAGATGAACCCTGTACTAGTGAGAAAA	ENST00000565549	ENSEMBL_GENCODE	chr16	-	32454612	32458758	RP11-626K17.3	-	intergenic	.	-	.
LNCV6_35291_PI430048170	0.0195951	4.29987	11.8923	12.4282	9.57836	11.1729	11.5255	9.06488	9.45249	8.52739	10.2319	8.8904	8.65549	9.07879	LNCV6_35291_PI430048170	lncRNA	GTACACAACACACCTACATCAACTACAGCTTTGCTTTACTTTGGTGCAATTTTTGGAAAA	ENST00000517226	ENSEMBL_GENCODE	chr11	+	122451474	122451599	RNU4ATAC5P	-	intergenic	.	-	.
LNCV6_81856_PI430048170	0.0309523	4.2386	4.38119	4.95652	1.50957	3.21096	4.15052	2.03259	1.72059	1.62483	1.50296	1.45309	1.65557	2.36487	LNCV6_81856_PI430048170	lncRNA	CAAGTTCTACTCAGTGAATGTAGATTACAGCAAACTGAAGAAAAAATGTTGAGACTTCTG	lnc-NHSL2-5:1	lncipedia	chrX	+	71848774	71849004	---	-	intronic_antisense	MGC152340	-	-
LNCV6_40399_PI430048170	0.0210393	4.18021	4.01556	1.93236	5.5599	5.3588	4.09113	3.51113	1.96386	3.00809	1.1847	1.7946	3.01239	2.79304	LNCV6_40399_PI430048170	lncRNA	TGTCGGTTTGGACCAGATCAGAAAGCAATTGGGACTATTGTGTCTCTCATGGAAACCCAA	lnc-IL1R2-1:1	lncipedia	chr2	+	101987802	101988898	---	-	intergenic	.	-	.
LNCV6_36042_PI430048170	0.0223591	4.1377	11.0835	11.6099	10.1095	10.512	13.1279	9.84975	9.81208	9.10689	9.671	9.41407	9.30112	9.46669	LNCV6_36042_PI430048170	lncRNA	AATGGCTGAGGTGAGGTACCCCGCAGGGGACCTCATAACCCAATTCAGACTACTCTCCTC	NR_002312	RefSeq	chr14	-	20343070	20343411	RPPH1	ribonuclease P RNA component H1	exonic_sense	RPPH1	ribonuclease P RNA component H1	-
LNCV6_75422_PI430048170	0.000226323	4.08028	2.7596	2.56491	3.66501	3.63067	4.13229	3.22105	1.26048	1.56561	1.7453	1.22094	1.25267	1.27218	LNCV6_75422_PI430048170	lncRNA	ACACGAAAGTTTTCTGCTATCTGTGGAAACTTGTCTGCAAACAGCTCAAAGGAGACACGG	lnc-CCDC152-3:1	lncipedia	chr5	+	42813680	42892758	---	-	exonic_antisense	ECU08_0470	-	-
LNCV6_55883_PI430048170	0.00942425	4.06565	5.66982	3.64314	4.41993	4.06117	5.16671	2.47959	1.19064	1.17355	2.91639	1.16479	4.21818	1.1572	LNCV6_55883_PI430048170	lncRNA	TGAATTCCCCACAAGCCTGATAAACTAACAACAATGTGGTCACAGGAAGTCTGGGTTGAG	lnc-IDI1-6:1	lncipedia	chr10	-	1215675	1240530	---	-	exonic_sense	ADARB2	"adenosine deaminase, RNA-specific, B2 (non-functional)"	-
LNCV6_125561_PI430048170	0.0234256	4.06437	2.80207	3.20629	3.49607	2.84799	6.02601	3.1634	1.17613	1.17763	3.11301	2.97394	1.79391	1.18517	LNCV6_125561_PI430048170	lncRNA	TTGGTTATATACTGGAGTGATGATTCACTATGGTCTCCTGTGTTGAAATTTGAGATCTGA	lnc-MYC-11:1	lncipedia	chr8	+	128599511	128826613	---	-	intergenic	.	-	.
LNCV6_117144_PI430048170	0.0327355	3.99486	7.22423	7.10526	3.62916	5.36014	6.16242	4.84258	5.12922	4.02551	4.11401	4.46951	3.26918	3.32072	LNCV6_117144_PI430048170	lncRNA	TTGTCCTGACAACCTCAGCTGGTATCAGGGATTGCAAGGAAGCAAGACAAAAATACACAG	lnc-DTX1-2:1	lncipedia	chr12	+	113054061	113054435	---	-	intronic_sense	Oas3	"2'-5'-oligoadenylate synthetase 3, 100kDa"	+
LNCV6_8823_PI430048170	0.00330863	3.99167	3.07227	3.70735	3.62022	5.55516	5.01251	4.18095	2.66455	1.18044	2.90887	1.99965	2.76676	2.5724	LNCV6_8823_PI430048170	lncRNA	TAGTTTCATGTTGTTGGGCCTGGGTTTCTGAACACAACAACATTAAACCACCCGATTCAC	NR_029582	RefSeq	chr17	-	48632489	48632559	MIR196A1	microRNA 196a-1	exonic_sense	MIR196-1	-	-
LNCV6_35317_PI430048170	0.0112983	3.94087	11.0969	11.6394	9.2717	10.4908	10.9318	8.67308	8.91515	7.89696	9.5268	8.3107	8.34973	8.58486	LNCV6_35317_PI430048170	lncRNA	CTACACAACACTCCCGCCTCAGCTAGAGCTTTGCTTTACCTTGGTGCAATTTTTGGAAAA	ENST00000515939	ENSEMBL_GENCODE	chr9	+	33868540	33868665	RNU4ATAC11P	-	intronic_sense	UBE2R2	ubiquitin-conjugating enzyme E2R 2	+
LNCV6_93778_PI430048170	0.0457505	3.92792	10.1953	9.89819	6.59584	8.17941	7.53029	7.8719	7.79377	6.73546	6.57706	7.15556	6.17043	6.75526	LNCV6_93778_PI430048170	lncRNA	GGTTACATTGGCGAGTCTGAAATCATTGATGATCAGAGCTGGGAAGATTGTGAACCTCAC	lnc-TRAPPC8-4:1	lncipedia	chr18	-	32075884	32076272	---	-	exonic_sense	F12L6.25; F12L6_25	-	-
LNCV6_35921_PI430048170	0.0455284	3.92288	10.0716	10.2126	7.91312	9.19425	11.8721	9.01836	8.545	8.07254	8.39143	8.33337	7.78813	8.46433	LNCV6_35921_PI430048170	lncRNA	AAAGGGATTTGATTGTTGGGAGTGCTGGTATCTGTGGCTATGATCTGCCTTGTTCAAGCT	NR_003006	RefSeq	chr2	+	233288675	233288941	SCARNA6	small Cajal body-specific RNA 6	exonic_sense	Scarna6	small Cajal body-specific RNA 6	+
LNCV6_100607_PI430048170	0.0175488	3.90661	5.30476	5.6391	3.36195	3.61918	3.0012	2.95523	2.71336	2.40617	2.68371	3.28281	1.22078	1.22596	LNCV6_100607_PI430048170	lncRNA	TTTGCTGTTCATGATATGAGATAGACAGCTGCTGAAGTGTCATTAGAGCAGTGGCTGCTG	lnc-TAAR8-2:1	lncipedia	chr6	+	132271981	132273332	---	-	intergenic	.	-	.
LNCV6_70211_PI430048170	0.0342157	3.80799	3.96338	4.06256	1.30092	2.6214	5.06779	2.48271	1.35548	1.39256	3.03786	1.36119	1.32259	1.35367	LNCV6_70211_PI430048170	lncRNA	TGAAGGAATAAGGAATATCCTCTACTGTATCCATGTGTGGTTGTCCAGAAAACGTAATTA	lnc-DLGAP1-7:1	lncipedia	chr18	-	3377915	3378247	---	-	intergenic	.	-	.
LNCV6_70973_PI430048170	0.0275853	3.76876	3.57628	1.82708	2.49999	1.20382	4.35005	4.00448	1.19137	1.17422	1.17325	2.19992	1.17787	1.16087	LNCV6_70973_PI430048170	lncRNA	CAAAAGCCCAATCGAGGATGTTTTGGCCCAAAGGAAACATTTACAACCAAATTATACACC	lnc-SPTLC3-5:1	lncipedia	chr20	+	13238726	13249549	---	-	intronic_sense	Ism1	"isthmin 1, angiogenesis inhibitor"	+
LNCV6_35616_PI430048170	0.0328765	3.71749	3.56571	4.22292	2.52771	4.77324	6.33183	3.87662	2.84506	1.3858	3.66128	3.58976	1.58958	2.38815	LNCV6_35616_PI430048170	lncRNA	TTGGACATGTAAGAATTGGAGGCAAAGAAATGTGGACTTGGAGAAATCTGGGGCCAGCTT	NR_003706	RefSeq	chr17	+	67740669	67740801	SNORA38B	small nucleolar RNA, H/ACA box 38B	intronic_sense	NOL11	nucleolar protein 11	+
LNCV6_55749_PI430048170	0.0434741	3.71476	1.29818	2.24671	3.29133	3.94254	4.3154	1.31229	1.3347	1.31884	1.2667	1.30944	1.27604	1.27442	LNCV6_55749_PI430048170	lncRNA	ACGTGTGTGTAAATAGCATCTGGGAGGAAACTGCAGTTTACAATCCTAAAGGGAAGGAAA	lnc-GPR137B-6:1	lncipedia	chr1	+	235928974	235931668	---	-	intergenic	.	-	.
LNCV6_24613_PI430048170	0.0470457	3.68976	3.79137	4.9734	1.49083	2.38595	2.0625	3.91212	1.82373	1.49276	1.45038	2.21595	1.58247	1.55059	LNCV6_24613_PI430048170	lncRNA	CTGGAAGTATTATCTTTAGTTAGGGGTATTTCCTTAACTAATAAAGCCTAGCATTGCTGT	ENST00000540226	ENSEMBL_GENCODE	chr12	-	106524	111850	RP11-598F7.3	-	intronic_antisense	Iqsec3	IQ motif and Sec7 domain 3	+
LNCV6_96385_PI430048170	0.0228645	3.67356	3.18606	4.52419	3.94892	1.80989	1.38699	2.85212	1.18745	2.39173	1.17798	1.19638	1.17457	1.16362	LNCV6_96385_PI430048170	lncRNA	CAGGGACCATTCTTGAAAAGACGTGGTACAAGACAGTATATTTTTATTTAGATACTGTGT	lnc-RP11-1220K2.2.1-6:1	lncipedia	chr7	+	142286786	142287235	---	-	exonic_antisense	LOC780933	-	-
LNCV6_35455_PI430048170	0.0296741	3.66603	8.29961	8.94949	7.44015	8.44102	10.5774	7.30473	7.33689	6.42275	7.59992	7.12441	6.99819	6.83357	LNCV6_35455_PI430048170	lncRNA	TCTCATATCAGCCAGGGACAAAGCAACCCCTTGTTTATTTCAGCTTGGCCTTTTGTCTGT	ENST00000391324	ENSEMBL_GENCODE	chr18	-	7301020	7301153	SNORA48	-	intergenic	.	-	.
LNCV6_115944_PI430048170	0.0193709	3.61799	5.02122	4.04677	5.2484	4.79874	6.97774	3.95999	3.24922	1.55305	4.44468	3.96967	3.31327	3.46667	LNCV6_115944_PI430048170	lncRNA	AAATTCCAGGGTCCAGAAAGAGCTTGGGATAAAATGAAACTTCAAGGGGACGGCTTTGAC	ENST00000617914	ENSEMBL_GENCODE	chr17	+	36116177	36177507	CTB-91J4.1	-	exonic_antisense	TBC1D3B	"TBC1 domain family, member 3B"	-
LNCV6_21836_PI430048170	0.0340591	3.60578	1.23262	3.28091	2.91875	3.08053	4.35338	1.24197	1.22998	1.24172	1.24738	1.20344	1.23386	1.24851	LNCV6_21836_PI430048170	lncRNA	GACTGAGTCAATCCCACATTACATATGAGGAAACTGAGATCTATTCAAGTTTTGCCAAGT	ENST00000614030	ENSEMBL_GENCODE	chr9	+	42231811	42354454	RP11-286O1.1	-	intergenic	.	-	.
LNCV6_21827_PI430048170	0.00511466	3.54596	3.23437	4.03389	2.64482	1.86746	4.42746	2.98262	1.40882	1.15486	2.47668	1.16218	1.16696	1.77917	LNCV6_21827_PI430048170	lncRNA	GCATGTACACATATAAAAGCTGCCACTGTGGCTGTAAACTATTACAAGTTATCAAGATTA	NR_024496	RefSeq	chr9	+	62838444	62847206	PTGER4P2-CDK2AP2P2	PTGER4P2-CDK2AP2P2 readthrough transcribed pseudogene	intergenic	.	-	.
LNCV6_70591_PI430048170	0.00741595	3.52667	4.15117	4.16494	2.26264	2.9361	3.83246	1.94029	1.3119	1.30109	1.24869	2.26285	1.30419	2.06729	LNCV6_70591_PI430048170	lncRNA	ACCTTATTCTCAGCAGTTTTACTACCAGGCTCTGAGTGAAGACTGCAATTGGCAGACTTG	lnc-CCDC140-11:1	lncipedia	chr2	+	221532667	221533008	---	-	intronic_antisense	EPHA4	EPH receptor A4	-
LNCV6_112704_PI430048170	0.0383339	3.47629	2.45206	3.12356	3.36032	3.09116	4.97982	1.15655	2.15649	1.18038	1.64721	1.33003	2.20093	1.16133	LNCV6_112704_PI430048170	lncRNA	TAGATTTCTAAGAGCCTGGCCTGTTCGCAGGCAACAGCTCTGAACTCCAAACAAAATACT	lnc-GPR27-6:1	lncipedia	chr3	+	71809750	71812385	---	-	intergenic	.	-	.
LNCV6_71305_PI430048170	0.00371637	3.44833	5.01493	4.62018	3.21895	3.75822	3.70135	2.80239	2.37739	1.21237	1.15778	2.77702	2.87286	2.32307	LNCV6_71305_PI430048170	lncRNA	TCAGACCCATGGAATTATGGGCATAGTTCATGCCAAATTCTGAAACAATCTTCCTGCTAA	lnc-ZMYND8-6:1	lncipedia	chr20	-	47478213	47479010	---	-	intergenic	.	-	.
LNCV6_112075_PI430048170	0.0133655	3.38132	6.26917	7.20455	9.22678	7.83492	6.9598	7.17486	6.0459	6.47164	6.00958	4.77285	6.17453	6.16764	LNCV6_112075_PI430048170	lncRNA	CCCCTGGGACCATTTCTTGTGTACTGCAATATGACAGATATTAGAAATGAACACTGCTTG	lnc-RP11-160N1.10.1-8:2	lncipedia	-	-	0	0	---	-	NA	NA	-	NA
LNCV6_96634_PI430048170	0.0197104	3.36586	6.3304	7.14212	9.34513	8.12613	7.03477	7.06357	6.07997	6.54485	6.15373	4.68281	6.36572	6.32994	LNCV6_96634_PI430048170	lncRNA	AGTAACTTGGATCTTAATTTTGAGATCAGCTTTGGGGGAATTCCGACACCCGGAAGATCG	NR_111893	RefSeq	chr9	+	67059459	67294592	CNTNAP3P2	contactin associated protein-like 3 pseudogene 2	exonic_sense	Cntnap3	contactin associated protein-like 3	+
LNCV6_87264_PI430048170	0.00865515	3.29913	4.3874	5.10462	5.3785	5.15521	5.40963	2.82342	2.39957	2.56713	3.45312	2.31442	4.30799	3.04903	LNCV6_87264_PI430048170	lncRNA	AGAATTTTTGGCCAGGGAGTGACTGAATCCGATTTGCATGATACACATTTGCCTCTGCCA	lnc-MARC2-2:1	lncipedia	chr1	+	220799483	220801814	---	-	intronic_sense	2020-03-01	-	+
LNCV6_35453_PI430048170	0.017067	3.24177	7.22616	7.92468	5.7179	6.54263	7.86541	5.55009	5.61342	4.93334	5.87716	5.47474	4.97155	5.26258	LNCV6_35453_PI430048170	lncRNA	AATGAGATATCTCTCAAGCCTTTCACGCCTTTCCTCTATCAGAGAATGGCTCCCACATGT	ENST00000391040	ENSEMBL_GENCODE	chr8	+	130162972	130163127	SNORA12	-	intronic_antisense	asap1	"ArfGAP with SH3 domain, ankyrin repeat and PH domain 1"	-
LNCV6_101515_PI430048170	0.0215191	3.22608	8.03124	6.82542	7.66921	7.2173	8.32515	6.99284	3.30258	2.92165	6.79731	3.12026	7.80646	1.64839	LNCV6_101515_PI430048170	lncRNA	AAACCCACGAGATGCTGGACACAGATGCAAACCCACACAACGCTGGCAGGTCCAAGCACT	lnc-IDI1-5:4	lncipedia	chr10	-	1213806	1214473	---	-	intronic_sense	ADARB2	"adenosine deaminase, RNA-specific, B2 (non-functional)"	-
LNCV6_81185_PI430048170	0.0306183	3.21568	9.61746	9.4185	6.57204	7.98097	7.94124	7.72046	7.31229	6.66339	6.59785	7.33957	6.42719	6.67332	LNCV6_81185_PI430048170	lncRNA	AATGGGTGAGTCAGATGACTCCATTCTCTGACTGGTCAAGACCAACAGCATCTCAAAGAA	lnc-LPAR1-2:1	lncipedia	chr9	-	110727455	110727679	---	-	intronic_antisense	MUSK	"muscle, skeletal, receptor tyrosine kinase"	+
LNCV6_110266_PI430048170	0.0311497	3.21234	10.097	9.99064	7.15727	8.43869	8.45272	8.12732	7.87243	7.21882	7.00095	7.75095	7.0065	7.23695	LNCV6_110266_PI430048170	lncRNA	AGATTATTCCATTCTCCGATTGGCCAAAGCCAACAGCATCGCCCCAGAAAGAACTTTTGA	lnc-KATNAL2-10:1	lncipedia	chr18	+	46722974	46723223	---	-	intronic_antisense	ST8SIA5	"ST8 alpha-N-acetyl-neuraminide alpha-2,8-sialyltransferase 5"	-
LNCV6_35995_PI430048170	0.0160849	3.20571	3.81842	4.82342	4.29646	5.18859	6.12619	3.44331	3.09339	1.26037	3.50764	3.21289	3.22628	3.90559	LNCV6_35995_PI430048170	lncRNA	TAACTGCTGAACTTATTCACTGGCAGTGGGCCTTATAGCACAGTGAATGACCAGGTTAGA	ENST00000515969	ENSEMBL_GENCODE	chr21	+	41882205	41882300	SNORA3	-	intergenic	.	-	.
LNCV6_714_PI430048170	0.0377107	3.19475	1.2405	2.54675	2.9163	2.68592	4.83143	3.08542	1.26511	1.44397	1.22085	1.95908	2.26728	1.23706	LNCV6_714_PI430048170	lncRNA	AATGAATACCCATGTGAGGCTTATTATGTGCCTGGAACTCTTTGGATTGCCATCTGAGCC	NR_110656	RefSeq	chr8	+	72732044	72751843	LOC101926908	uncharacterized LOC101926908	intronic_sense	Kcnb2	"potassium voltage-gated channel, Shab-related subfamily, member 2"	+
LNCV6_107495_PI430048170	0.0131886	3.19408	5.03718	5.29531	5.15924	4.57192	7.1728	4.68124	3.96535	3.63781	4.53772	3.40337	4.36926	3.56944	LNCV6_107495_PI430048170	lncRNA	AACTTCCTAAAACATGTCTCAGCTGTGTGAAAATAGACTTTACAGCAGCCGGGTGCAGTG	lnc-AL669831.1-6:1	lncipedia	chr1	+	768644	772054	---	-	intergenic	.	-	.
LNCV6_35676_PI430048170	0.0141249	3.19337	8.95941	9.42775	6.82743	8.04031	8.7886	7.40638	6.99815	6.5237	7.28268	6.83991	6.22114	6.86354	LNCV6_35676_PI430048170	lncRNA	ATCCATCATATATCAAAAATGGCTTATCTTCACTCAGGGCACCATGAGGATGGGCTGGCT	ENST00000410557	ENSEMBL_GENCODE	chr14	-	20323179	20323326	SNORA79	-	intronic_sense	pgp2	-	-
LNCV6_109781_PI430048170	0.0429002	3.18695	10.7266	10.7169	7.68457	8.84041	9.16428	8.86948	8.44347	7.97844	7.88193	8.22169	7.61301	8.04693	LNCV6_109781_PI430048170	lncRNA	ATTAACCAGACTCAGAAAGAAAACATCAGGAAATTCTGCAAGGGCAAGAGATGCGAGCCC	lnc-DAOA-10:1	lncipedia	chr13	+	106425772	106426122	---	-	exonic_sense	rpl-35	-	+
LNCV6_113795_PI430048170	0.0112578	3.18245	7.9486	7.73878	5.73856	6.64765	5.90819	6.20012	5.77036	4.85513	4.99202	5.57289	4.95619	5.35785	LNCV6_113795_PI430048170	lncRNA	CAGAATTATCTGCTTCCACGTCATCAGTTTGGTTTCATTATACTGACAACTTCGGCTGGC	lnc-DPY19L4-2:1	lncipedia	chr8	+	94688227	94688610	---	-	intronic_sense	Esrp1	epithelial splicing regulatory protein 1	+
LNCV6_118726_PI430048170	0.0152766	3.15367	7.31848	7.50197	4.90027	5.9736	6.29296	5.95322	5.0429	4.72783	4.83234	5.1561	4.73649	4.98768	LNCV6_118726_PI430048170	lncRNA	AAGGATGTAAAGTCTGGAAAATACAGCCAGATCCCAGCCAATGGACAACAAGTTCTGTGA	ENST00000445817	ENSEMBL_GENCODE	chr1	+	227393591	227431035	CTD-2090I13.1	-	intergenic	.	-	.
LNCV6_7870_PI430048170	0.0371401	3.14121	8.46167	8.7498	5.79057	7.42505	8.62101	6.79666	6.38405	5.50408	6.65056	6.58829	6.42356	6.14789	LNCV6_7870_PI430048170	lncRNA	ATGATGAATCAAACTAGCTCACTATGACCGACAGTGAAAATACATGAACACCTGAGAAAC	NR_002559	RefSeq	chr11	-	62853903	62853968	SNORD29	small nucleolar RNA, C/D box 29	bidirectional	Snord22	"small nucleolar RNA, C/D box 22"	-
LNCV6_7385_PI430048170	0.0333389	3.13744	6.22795	6.35417	8.49787	8.43851	8.72143	6.99596	6.18537	6.36325	6.29718	5.585	6.71119	6.01049	LNCV6_7385_PI430048170	lncRNA	CTCCTTCTGGGACCAAATTCCAAATTCCTAAAGAAAAAACAAACCAAAAACGGATATGAT	NR_103791	RefSeq	chr2	+	101983464	101985545	LINC01127	long intergenic non-protein coding RNA 1127	intergenic	.	-	.
LNCV6_35274_PI430048170	0.0386085	3.11556	13.0352	13.5328	11.0122	12.3377	13.4632	10.7657	11.276	10.2571	12.0314	10.6822	10.5197	10.9699	LNCV6_35274_PI430048170	lncRNA	CTACACAAGACACCCACATCAATTAGAGCTTTGCTTTACTTTGGTGCAATTTTTGGAAAA	ENST00000516967	ENSEMBL_GENCODE	chr11	+	122449210	122449331	RNU4ATAC10P	-	intergenic	.	-	.
LNCV6_7666_PI430048170	0.0494424	3.10975	9.5529	9.75888	6.51003	7.80127	8.95874	8.08681	6.97762	6.87401	7.44632	7.33259	6.91919	7.39797	LNCV6_7666_PI430048170	lncRNA	TTTGCTACTCTTGAGTGCTAGAATGATGAGGATCTTAACCACCATTATCTTAACTGAGGC	NR_003942	RefSeq	chr1	-	173866634	173866715	SNORD76	small nucleolar RNA, C/D box 76	intergenic	.	-	.
LNCV6_35392_PI430048170	0.0190354	3.10513	4.34474	3.97282	2.71259	3.23235	5.10053	2.38356	2.26633	2.98905	2.25494	1.32833	1.74496	2.60431	LNCV6_35392_PI430048170	lncRNA	TCAGAAGGAAGGGAAAGCAAACCTTCATGAAAGCAGAGGCATTCATTCCATTCCCAGCTT	ENST00000364446	ENSEMBL_GENCODE	chr8	+	51015021	51015165	SNORA7	-	intergenic	.	-	.
LNCV6_6955_PI430048170	0.0179309	3.10191	3.7083	4.23188	2.77627	2.79446	1.23647	2.64874	1.21058	1.70234	1.23366	2.29375	1.21656	1.23291	LNCV6_6955_PI430048170	lncRNA	CTGAAGCTGATGATGAGTTTGTATAATTAAGCAGGATTACTCTGAGATCCAGCGTGGCTG	NR_003684	RefSeq	chr20	-	2462951	2463047	SNORD119	small nucleolar RNA, C/D box 119	intronic_sense	Snrpb	small nuclear ribonucleoprotein polypeptides B and B1	-
LNCV6_12139_PI430048170	0.0222096	3.101	2.27982	1.66705	2.15143	3.85429	2.86729	4.35093	2.31036	1.16479	1.16963	1.56582	1.17084	1.56403	LNCV6_12139_PI430048170	lncRNA	CTTAGCGTGAGCCTGGGATATGCATGGTGGAAGAGAATAAATAGCCTTTTGTATATCAAA	ENST00000433734	ENSEMBL_GENCODE	chr1	-	229092815	229094905	RP5-1065P14.2	-	intergenic	.	-	.
LNCV6_113897_PI430048170	0.00791559	3.05764	6.58277	6.49566	4.3822	5.21045	5.49924	4.89216	4.72306	4.14654	3.60548	4.41374	3.75947	3.71642	LNCV6_113897_PI430048170	lncRNA	AATACTTGTATCATGTGCCACTGGCTGAACAAGCATAGGGAGAACCTGAAGACCAAGAAG	lnc-CSGALNACT1-4:1	lncipedia	chr8	-	18774546	18774918	---	-	intronic_sense	Psd3	pleckstrin and Sec7 domain containing 3	-
LNCV6_107670_PI430048170	0.0463183	3.01687	10.9024	11.0311	8.19442	8.98721	9.48794	8.89179	8.56418	8.18337	8.04495	8.65096	8.08135	8.58013	LNCV6_107670_PI430048170	lncRNA	GCAACCAAATTCCAGTTTAGAAGCAGATTTGGTTGTGGGTGTGGTCAGTGACCTCAGTAA	lnc-RP11-419C5.2.1-2:1	lncipedia	chr16	-	70079128	70079624	---	-	intronic_antisense	Clec18a	"C-type lectin domain family 18, member A"	+
LNCV6_116655_PI430048170	0.00798667	3.00831	2.19116	3.55682	3.83656	2.61926	2.81599	1.7011	1.40332	1.38163	1.3712	1.35323	1.40555	1.3793	LNCV6_116655_PI430048170	lncRNA	TAATAAACCAGCAAGCAATTTATCTCGAGCTCAATGGTGTGCATGCAGATATCGGCCAAA	lnc-NOC3L-8:1	lncipedia	chr10	-	94646363	94647996	---	-	intergenic	.	-	.
LNCV6_111513_PI430048170	0.00412903	2.98514	2.86155	2.0977	3.14384	3.73658	4.36511	3.03004	2.61214	2.0759	1.16798	1.16181	1.16534	1.95502	LNCV6_111513_PI430048170	lncRNA	CAAAAAGCCATCCATGAACAAAGACCTGGGACCAAGCCGACTCATAATACTAGTGGGAAA	lnc-FOXC1-2:4	lncipedia	chr6	+	1496123	1498697	---	-	intergenic	.	-	.
LNCV6_7797_PI430048170	0.0116214	2.96587	12.0477	11.8084	11.0748	10.9234	12.9721	10.6315	10.1756	9.86549	10.4954	10.2287	10.4053	10.1973	LNCV6_7797_PI430048170	lncRNA	GCTCTCCATGGGCACACGATGACAAAATATCCTGAAGCGAACCACTAGTCTGACCTCAGT	NR_003070	RefSeq	chr2	-	101272935	101273049	SNORD89	small nucleolar RNA, C/D box 89	exonic_sense	Snord89	"small nucleolar RNA, C/D box 89"	-
LNCV6_21794_PI430048170	0.00819012	2.9531	4.39668	3.66831	2.80372	3.23633	4.40339	2.22756	1.46158	3.06619	1.72547	1.7053	2.4299	1.41106	LNCV6_21794_PI430048170	lncRNA	TATAGGACTCAACAGAAAATATATTCCCCAAACACCCATAAGAATTCCTATTTCAAGCCC	ENST00000588568	ENSEMBL_GENCODE	chr9	+	40273999	40284584	RP11-146D12.2	-	intergenic	.	-	.
LNCV6_93016_PI430048170	0.0473385	2.95212	4.28697	1.22399	2.77694	2.23665	3.56837	1.781	1.85901	1.15422	1.16747	1.16572	1.62182	1.62483	LNCV6_93016_PI430048170	lncRNA	CATCAGCTTTCTCTTTAATTCCTAATTCCTAAATAGCCATCCTGAATCTCTGCAGAAAAA	lnc-KIAA1468-4:1	lncipedia	chr18	+	61518531	61532599	---	-	exonic_sense	cdh20	"cadherin 20, type 2"	+
LNCV6_8885_PI430048170	0.000478912	2.94106	4.09158	4.01614	4.20017	3.95979	4.13167	3.68085	2.3591	2.91834	2.05529	1.56607	3.08989	2.27427	LNCV6_8885_PI430048170	lncRNA	GTCTGTCTCATACCCAACCAGATTTCAGTGGAGTGAAGTTCAGGAGGCATGGAGCTGACA	NR_029622	RefSeq	chr1	+	209432132	209432242	MIR205	microRNA 205	exonic_sense	MIR205	microRNA 205	+
LNCV6_35314_PI430048170	0.0279573	2.91883	9.21939	9.80346	7.18682	8.67527	9.06482	7.31403	7.53538	6.7829	7.9842	7.14809	6.81828	7.07471	LNCV6_35314_PI430048170	lncRNA	TAACACCTACATAACATGCCCCGCATCAACTAGAGCTTCGCTTTACCTCCATATGAAAAA	ENST00000517272	ENSEMBL_GENCODE	chr3	-	8364529	8364648	RNU4ATAC17P	-	intergenic	.	-	.
LNCV6_119145_PI430048170	0.0177624	2.918	6.70864	6.84842	6.49998	7.37016	8.66407	5.91374	5.45019	5.27005	6.20117	6.08562	5.2408	5.93341	LNCV6_119145_PI430048170	lncRNA	TGACCTTATTCACTGGCTGTGGGCCTTATGGCACAGTCAGTCACCAGGTTAGAGACATGC	NR_002580	RefSeq	chr11	+	8684226	8684356	SNORA45A	small nucleolar RNA, H/ACA box 45A	exonic_sense	Snora3	-	+
LNCV6_5205_PI430048170	0.00915716	2.91158	8.24316	8.94512	7.46387	8.01362	9.46045	7.27339	7.0584	6.53645	7.35884	6.90093	6.53116	6.85292	LNCV6_5205_PI430048170	lncRNA	AGCTTCCTCGTGGCGCCGGGGGTCAATCTGCAGCGCTAGAGCATGTGCTTGCGCATAACT	NR_002995	RefSeq	chr17	+	64146338	64146471	SNORA76C	small nucleolar RNA, H/ACA box 76C	bidirectional	Snord104	"small nucleolar RNA, C/D box 104"	+
LNCV6_122794_PI430048170	0.00658292	2.88829	2.69762	1.80459	3.26978	3.19434	4.32386	3.01965	1.19301	1.64909	1.21024	2.88398	1.19198	1.20339	LNCV6_122794_PI430048170	lncRNA	TGCACTGCATTTTGGACTATATGCTCTGTGGACGCTGTGAGAATCCCCTAACTTTGCTTT	NR_110812	RefSeq	chr3	-	133246447	133257121	TMEM108-AS1	TMEM108 antisense RNA 1	intronic_antisense	TMEM108	transmembrane protein 108	+
LNCV6_90159_PI430048170	0.0437856	2.86623	10.3233	10.5525	7.80073	8.73953	8.72663	8.34626	8.50714	7.95109	7.81307	7.85636	7.06295	8.00899	LNCV6_90159_PI430048170	lncRNA	AGAAGAAGTAAAGATGCTAGTGCAGGGCATAAGGACAGCAATGGTTGCATCAACTGTGAA	lnc-TAS2R5-1:1	lncipedia	chr7	+	141811804	141812257	---	-	intergenic	.	-	.
LNCV6_80954_PI430048170	0.0490815	2.84668	9.42488	9.36873	6.32634	7.93752	7.65341	8.08275	7.53963	6.82386	6.70422	7.33489	5.92755	7.00031	LNCV6_80954_PI430048170	lncRNA	GGCATTGTTCAATCCAAATGTTAGTTGGGACAGAAAGAATAACCCAGAGCCCTGGAACAA	lnc-DAPK1-1:1	lncipedia	chr9	+	87423633	87423893	---	-	exonic_sense	ndufa4-b	-	+
LNCV6_4950_PI430048170	0.0160639	2.82024	8.22188	8.6014	6.34612	7.36039	8.37639	6.82618	6.3766	5.83988	6.80301	6.39512	6.16641	6.33522	LNCV6_4950_PI430048170	lncRNA	TTTCTACACTCAGTGCTCGGGAACCAGTGGGCACTGAGAATGGTTTATGGCCTGACATTA	NR_003672	RefSeq	chr9	-	136725231	136728184	SNHG7	small nucleolar RNA host gene 7, transcript variant 1	exonic_sense	MIR3528	-	-
LNCV6_5048_PI430048170	0.0324985	2.80523	8.51232	8.71658	6.16587	7.54906	8.98786	7.53572	6.73709	6.17251	6.86658	6.8628	6.48402	6.8853	LNCV6_5048_PI430048170	lncRNA	GTGATGACTTTCTTAGGACACCTTTGGATTTACCGTGAAAATTAATAAATTCTGAGCAGC	NR_002571	RefSeq	chr18	-	49491282	49491347	SNORD58A	small nucleolar RNA, C/D box 58A	intronic_sense	Rpl17	ribosomal protein L17	-
LNCV6_90106_PI430048170	0.0326433	2.79804	5.25225	5.47312	3.02887	3.35176	3.66022	3.86522	3.18647	2.73235	3.10417	3.1792	2.31519	2.88871	LNCV6_90106_PI430048170	lncRNA	AAACATCCATCTTATCTGAGGCTTGCAGGCAAAGGGAAGCAGCTGGAAGAGAAAATGGTA	lnc-ERV3-1-5:1	lncipedia	chr7	-	65335173	65335668	---	-	intronic_antisense	Zfp712	-	+
LNCV6_80788_PI430048170	0.0281236	2.79449	2.4967	3.01785	3.30153	2.95915	5.16316	2.64333	1.80129	2.40532	2.91858	2.20534	1.40944	1.41957	LNCV6_80788_PI430048170	lncRNA	TAGTGGTGGTGCTCCACGATGAGACTATCCCAAATGCTACATCAAGTTACACTGGAAACA	lnc-AL953854.2.1-1:1	lncipedia	chr9	-	62609724	62610799	---	-	intergenic	.	-	.
LNCV6_16827_PI430048170	0.0327873	2.78949	2.32241	3.68145	5.1062	3.21955	3.20815	2.33668	1.49966	1.47943	2.85996	1.61827	3.08957	1.45679	LNCV6_16827_PI430048170	lncRNA	AGGGACTTTTCAAACTGGAGAATTAGTGTGCTGAGCACAAAGTGGTGAGTATTTTGAGAG	NR_040108	RefSeq	chr4	-	184341030	184353977	LOC728175	uncharacterized LOC728175	intergenic	.	-	.
LNCV6_33756_PI430048170	0.0220603	2.78763	3.59209	1.56892	1.7681	2.97228	1.54038	3.25303	1.25284	1.22693	1.16501	1.22811	1.20794	1.18395	LNCV6_33756_PI430048170	lncRNA	GACATGGTATATGCAAGAATAAATGTGTGCGTGAATCAAACCAGAGGTTGTGTTTATTTT	ENST00000436373	ENSEMBL_GENCODE	chr21	-	20256752	20258820	AP001171.1	-	intergenic	.	-	.
LNCV6_35982_PI430048170	0.023091	2.78275	6.07875	6.40412	4.18178	5.5699	6.52384	4.61138	4.35191	3.74847	4.48095	4.25799	4.3785	4.58749	LNCV6_35982_PI430048170	lncRNA	TTGCAGTAACAGCTGTGGGCATTCTAGCAGCAGTTCGATGATCATGTATGGTACTGCAAA	ENST00000516595	ENSEMBL_GENCODE	chr1	+	9082696	9082879	SCARNA16	-	intronic_antisense	SLC2A5	"solute carrier family 2 (facilitated glucose/fructose transporter), member 5"	-
LNCV6_69728_PI430048170	0.00901172	2.78051	7.00007	6.89794	5.19048	6.61709	5.78431	5.37806	5.47751	5.1207	4.59906	5.28613	3.46357	4.21006	LNCV6_69728_PI430048170	lncRNA	GCACGAGGATAACATTGGTTGTATTAACTAGGAAGAGCTCATCTGCATGGTGCCAAATGG	lnc-CTNNA3-8:1	lncipedia	chr10	-	65169437	65169869	---	-	exonic_sense	LOC100194643	-	-
LNCV6_35629_PI430048170	0.0437263	2.77033	9.82622	10.0609	8.78735	9.38483	11.5841	8.83283	8.362	8.31517	8.992	8.70208	8.55708	8.77162	LNCV6_35629_PI430048170	lncRNA	CACCCATTCCATTCCCAGCTTGCTTAGTAGCTGGCCATGGGAAGACACTGTGCAACACTG	ENST00000384186	ENSEMBL_GENCODE	chr11	-	74252414	74252552	SNORA7	-	intronic_antisense	Ppme1	protein phosphatase methylesterase 1	+
LNCV6_111633_PI430048170	0.00141807	2.76255	4.63982	5.04928	5.57273	4.88141	5.21348	3.7506	3.44346	3.24614	3.96216	3.74584	2.97847	3.31634	LNCV6_111633_PI430048170	lncRNA	AATACCTGGAGTGTTCAACCAGGCCTCAAAATAGTGTTTGACGAAGCTATGCAAGCCGTT	lnc-NT5E-8:1	lncipedia	chr6	+	85868952	85869464	---	-	intergenic	.	-	.
LNCV6_70453_PI430048170	0.0377226	2.75441	5.67737	5.81249	4.48745	4.92975	3.91557	2.94173	2.14795	3.48564	3.18305	4.4785	3.09646	3.44609	LNCV6_70453_PI430048170	lncRNA	AAGGATGCAGACATAAATGGATTACCAACAAAAGGGCCAACAGACATCTCTGATAAAAAG	lnc-ALS2CR8-2:1	lncipedia	chr2	+	202995193	202995403	---	-	intergenic	.	-	.
LNCV6_41364_PI430048170	0.0122172	2.75231	3.89388	4.7972	4.57988	3.26749	2.82882	3.03371	2.97992	3.50873	1.71579	1.87069	2.24671	1.19421	LNCV6_41364_PI430048170	lncRNA	ATGGCTTTCCTAATAAAGGCATTTCAGATCGAATTTAGCAAAGTGTTCCAAGGTAGGAGT	lnc-CTD-3203P2.2.1-1:1	lncipedia	chr16	+	27285829	27290518	---	-	intergenic	.	-	.
LNCV6_126146_PI430048170	0.00624785	2.75054	2.08209	2.562	3.0988	2.44832	3.72424	1.63838	1.181	1.18389	1.24443	1.70755	1.17827	1.1919	LNCV6_126146_PI430048170	lncRNA	GCGGGAACAGTTCTGCAGTGAGCGATCGGTGCTCTGGGGTATTGTTTCCGCTGCCAGGGT	NR_030228	RefSeq	chrX	-	134546327	134546398	MIR503	microRNA 503	exonic_sense	MIR503	microRNA 503	-
LNCV6_7866_PI430048170	0.0285809	2.73736	7.04375	7.12374	4.49329	5.48531	5.94713	5.71441	4.76749	3.29531	5.03534	5.09803	4.6646	5.16999	LNCV6_7866_PI430048170	lncRNA	TTGATAAGCTGATGTTCTGTGAGGTACAAAAGTTAATAGCATGTTAGAGTTCTGATGGCA	NR_002562	RefSeq	chr11	-	62854620	62854695	SNORD28	small nucleolar RNA, C/D box 28	intergenic	.	-	.
LNCV6_56841_PI430048170	0.0181219	2.73643	5.68377	5.24428	3.24536	4.00177	4.72483	4.01584	3.03558	3.42337	3.04847	3.34935	2.95801	3.62841	LNCV6_56841_PI430048170	lncRNA	AAGAAAAATGCCAGGAACAGATTGCCCAGAGATGCAGACTGTCCTTTCTGCAAGCTTCTA	lnc-BBIP1-9:1	lncipedia	chr10	-	111498190	111498941	---	-	intergenic	.	-	.
LNCV6_12543_PI430048170	0.0313724	2.72864	2.76518	2.37603	3.20258	3.52411	5.2254	3.20525	3.21622	2.51472	2.17532	1.66154	1.81165	1.52373	LNCV6_12543_PI430048170	lncRNA	GGAGTCACAGCTGAGATCTTCCTTGGATTAAAGGCTGCGGGTGTCACAAACAGGTAGGAA	ENST00000434509	ENSEMBL_GENCODE	chr2	+	13537673	13609168	AC092635.1	-	intergenic	.	-	.
LNCV6_98871_PI430048170	0.0413024	2.72595	6.767	6.41678	3.79576	5.42332	5.02687	4.98359	4.97274	4.4306	3.83183	4.33323	3.58634	4.02889	LNCV6_98871_PI430048170	lncRNA	TTGAGAAAGGTAACTCCAGTGCATGGAAACAATGGCATGGTTTGTGCCAAATTCCAAAGC	lnc-SEMA6A-9:1	lncipedia	chr5	-	117301103	117301442	---	-	intergenic	.	-	.
LNCV6_35277_PI430048170	0.0455455	2.72366	6.75999	7.35884	5.10317	6.76801	7.44732	4.87777	5.74456	4.98047	5.85209	4.7171	5.13795	4.53026	LNCV6_35277_PI430048170	lncRNA	CTACACAACACACCTGCGTCAACTACAGCTTTGCTTTATCTTCGTGCAATTTTTGAAAAA	ENST00000516592	ENSEMBL_GENCODE	chr10	+	28652630	28652755	RNU4ATAC6P	-	intergenic	.	-	.
LNCV6_69073_PI430048170	0.0259631	2.72011	3.51132	3.61939	5.53803	4.63376	5.51374	3.53348	3.81737	2.7782	3.65922	2.02113	3.52367	2.7699	LNCV6_69073_PI430048170	lncRNA	GCTGTGAGAACATACAGCCAGGCCTGGTTCGGTTCGGGAACATCTCCACCAAAATTTTTT	lnc-H3F3C-7:1	lncipedia	chr12	-	31929130	31929543	---	-	intergenic	.	-	.
LNCV6_35419_PI430048170	0.0331574	2.71727	6.99971	7.26652	4.83185	5.73921	6.89169	5.3536	4.8663	4.90251	5.35917	5.07716	4.99327	4.75033	LNCV6_35419_PI430048170	lncRNA	ACATTATTATTTAAGAGCTTTTTGAAGTGCAAATCCATGAGCTTTTTAACCCTGAGCAAT	ENST00000517285	ENSEMBL_GENCODE	chr13	+	22803145	22803224	SNORD36	-	intergenic	.	-	.
LNCV6_120927_PI430048170	0.0187909	2.71531	8.73071	8.57765	6.3176	7.49709	8.42948	7.59177	6.81661	6.30377	6.82675	6.84753	6.34845	6.47892	LNCV6_120927_PI430048170	lncRNA	AAAGTTATCCCTGTCTGAAATGGTATCTTTTGTGAGGAGGTCTGACTTGCTGAGGCTCAG	NR_004397	RefSeq	chr17	+	76558791	76558869	SNORD1C	small nucleolar RNA, C/D box 1C	intergenic	.	-	.
LNCV6_87353_PI430048170	0.00159238	2.71055	2.78876	3.41084	3.44739	3.55918	4.42117	3.23911	1.46506	1.55854	2.8278	2.0074	2.74148	1.4434	LNCV6_87353_PI430048170	lncRNA	AGTTCCCATTTCTGTGGGTTCTGGGTGATTGGTTTAAATGACACTGGGAATGAGGGTGTT	lnc-TRIM29-8:1	lncipedia	chr11	-	120952540	120958223	---	-	exonic_antisense	Grik4	"glutamate receptor, ionotropic, kainate 4"	+
LNCV6_113645_PI430048170	0.0227528	2.69451	7.02862	7.76656	9.73701	8.65446	8.25543	7.78078	6.87528	7.33665	7.13326	6.10599	7.22653	7.25244	LNCV6_113645_PI430048170	lncRNA	ACCTCCAGATAGACTCCTGCGGCATCACAGACAAGGTGCTTGCCCAGCTACTGTGAGCAT	lnc-FAM75A4-5:1	lncipedia	chr9	-	60832664	60847048	---	-	intergenic	.	-	.
LNCV6_9399_PI430048170	0.0274097	2.6887	2.95297	3.06797	3.05415	3.75313	5.20129	2.58072	3.07733	2.03515	2.48035	1.39031	2.39778	2.00032	LNCV6_9399_PI430048170	lncRNA	GTGAATCACCATATCTAAGCTAATGTGGTGGTGGTTTACAAAGTAATTCATAGTGCTTCA	NR_030597	RefSeq	chr9	-	28863625	28863706	MIR876	microRNA 876	exonic_sense	MIR876	microRNA 876	-
LNCV6_66664_PI430048170	0.0261037	2.66703	3.9432	3.31809	1.84324	2.79074	3.29584	1.4345	2.19541	1.45821	1.42755	1.40601	1.45744	1.44828	LNCV6_66664_PI430048170	lncRNA	GGTAGGTGAATTTTCTGGAGCTATAATAATAAGGAAAATCTTGAAGCCACCACTAATGAA	lnc-MMADHC-5:1	lncipedia	chr2	-	149068595	149068910	---	-	intergenic	.	-	.
LNCV6_118612_PI430048170	0.00326066	2.66367	3.72586	3.83649	3.58607	3.04635	4.34427	3.29291	1.23209	1.99736	2.68653	3.14375	1.22642	2.40271	LNCV6_118612_PI430048170	lncRNA	AAGCCCTGTGTTAGATGCTTTTCATGCGCTATTTTACTGAATGTAAACAACCACCTTATT	ENST00000567904	ENSEMBL_GENCODE	chr1	-	179953184	179954440	RP11-533E19.5	-	bidirectional	Cep350	centrosomal protein 350kDa	+
LNCV6_98634_PI430048170	0.00313948	2.65519	10.5689	10.4246	11.1072	10.5378	10.6001	9.10773	9.51773	9.34444	8.85609	8.96841	8.99673	8.6955	LNCV6_98634_PI430048170	lncRNA	TTGAGGGCACTAACCTGTGTGTTATCCATATCAAACGTTTAACAATTATGCCAGAAGACA	lnc-TOP2B-3:1	lncipedia	chr3	-	25441163	25441502	---	-	intronic_antisense	RARB	"retinoic acid receptor, beta"	+
LNCV6_122955_PI430048170	0.0265762	2.64593	9.26262	9.86536	7.30848	8.72617	9.31926	7.99363	7.71489	7.21672	7.78305	7.31524	7.69934	7.61607	LNCV6_122955_PI430048170	lncRNA	GACTGGTTTGGGGGTGTCCTGTCTCAGTGGACACAGGACACCACGGTTTTCAGTACAACA	NR_003004	RefSeq	chr4	+	1974635	1974760	SCARNA22	small Cajal body-specific RNA 22	intronic_antisense	TMEM129	"transmembrane protein 129, E3 ubiquitin protein ligase"	-
LNCV6_118800_PI430048170	0.0241286	2.63906	2.54287	3.81393	3.49129	3.57923	5.33856	4.08426	2.82279	2.10713	2.9754	2.70816	2.38356	2.825	LNCV6_118800_PI430048170	lncRNA	GGGTGACCTGGAGCCCATAAAAAATTTTGAAATTTCTTGATTCATCGGAGAAAGATTAAA	NONHSAT011391	NONCODE	chr10	+	10958407	10960580	---	-	intronic_sense	Celf2	"CUGBP, Elav-like family member 2"	+
LNCV6_28024_PI430048170	0.00234729	2.63024	2.22785	3.67326	3.41189	3.16558	3.20995	3.42289	3.02654	1.1674	1.79397	1.72741	1.17383	1.17316	LNCV6_28024_PI430048170	lncRNA	AACTACCATGAGCATAAGACGTGGGAGTGCCATGGAGTGACCATAGAAGTATAGACAGTA	ENST00000560465	ENSEMBL_GENCODE	chr15	-	63456294	63469351	AC007950.1	-	intergenic	.	-	.
LNCV6_107902_PI430048170	0.0432563	2.62362	6.94556	6.65458	4.95527	5.92291	4.23001	5.28493	5.09523	4.50309	4.39807	4.82334	4.16558	4.18117	LNCV6_107902_PI430048170	lncRNA	GGTGATTCTGATATCATTAGAGGCATGCCAAACAGATTGGTGAAAAGTAAATGATGCAAA	lnc-PLBD1-1:3	lncipedia	chr12	-	14356841	14357151	---	-	intergenic	.	-	.
LNCV6_82424_PI430048170	0.0127805	2.62312	3.33468	2.98646	2.93952	3.39386	1.25829	2.13948	1.34239	1.39856	1.37128	1.91219	1.28038	1.28621	LNCV6_82424_PI430048170	lncRNA	TAAATTCCCATTTCACCTGAAACTGCAGTAGAACTGTTGATGGCTGTGAACTTTCTATAT	lnc-RBMY1J-7:1	lncipedia	chrY	+	22068819	22069151	---	-	intronic_antisense	RBMY	-	-
LNCV6_35623_PI430048170	0.0494669	2.61825	3.93574	4.06743	1.85122	2.73636	3.27456	1.36573	1.33662	1.46434	2.76546	1.91886	1.31196	1.32362	LNCV6_35623_PI430048170	lncRNA	TCACCTCAGTTTGAACTCTCTCACTGATCACTTGATGACAATAAAAGATCTGATATTGTG	ENST00000365153	ENSEMBL_GENCODE	chr7	+	137287687	137287762	SNORD81	-	intronic_antisense	Ptn	pleiotrophin	-
LNCV6_110896_PI430048170	0.001376	2.61816	2.61524	3.06215	2.40265	2.95903	3.66058	2.21749	1.49349	1.52926	1.41024	1.70982	1.47447	1.44176	LNCV6_110896_PI430048170	lncRNA	TCATCATCTGTGCCCTAAAGAGTACTACAGCCATCTTTCAACAGAAGTATGGGCTACTCC	lnc-BACE2-3:1	lncipedia	chr21	+	40863993	40864473	---	-	intergenic	.	-	.
LNCV6_34732_PI430048170	0.0011061	2.59947	5.76123	6.79141	6.27286	5.59078	6.06213	5.2012	4.63009	5.02997	4.21306	4.74521	4.41643	4.77955	LNCV6_34732_PI430048170	lncRNA	AGCATTTGACCATCAGTGGCTGTGAAGGCAGCTCTCTAATGAGTTGCAGGGCTGGAGCGG	ENST00000623759	ENSEMBL_GENCODE	chr22	-	49933198	49934074	CITF22-49E9.3	-	intergenic	.	-	.
LNCV6_76658_PI430048170	0.02262	2.59613	6.17763	7.29403	7.62489	6.15606	5.22887	5.87133	5.72363	4.82686	5.1421	5.54121	4.9721	5.10168	LNCV6_76658_PI430048170	lncRNA	AGTAGGGTTACGTGAACACGGCACAGTGGTACAATGCCATCAGACTAAATTTTTTAAAAG	NR_033884	RefSeq	chr6	-	3020155	3024771	HTATSF1P2	HIV-1 Tat specific factor 1 pseudogene 2	exonic_antisense	Nqo2	"NAD(P)H dehydrogenase, quinone 2"	+
LNCV6_1979_PI430048170	0.0205996	2.59444	2.07228	1.95848	3.86258	3.21078	4.0439	2.47186	1.18035	1.16581	1.76246	2.39863	1.17041	2.42322	LNCV6_1979_PI430048170	lncRNA	CGTCCATTTACCCATCTCTGAGAGAAATGCAAGCTTTAAAAAAGGAAATATTTACTATGG	NR_110154	RefSeq	chr2	-	8670983	8681863	ID2-AS1	ID2 antisense RNA 1 (head to head), transcript variant 2	bidirectional	id2	"inhibitor of DNA binding 2, dominant negative helix-loop-helix protein"	+
LNCV6_81769_PI430048170	0.0245271	2.58411	5.32809	5.07391	2.88223	4.43713	4.83819	3.6903	3.90177	3.82651	2.17971	2.04469	3.33461	3.00039	LNCV6_81769_PI430048170	lncRNA	CATGGGCAAGAAGAAGATCGCCAAAAGGTCAAAGATAAAGTCTTGTTAAAGTTCATAATT	lnc-KDM5C-5:1	lncipedia	chrX	-	53113017	53113274	---	-	intergenic	.	-	.
LNCV6_60324_PI430048170	0.0400961	2.5728	8.18281	7.86942	5.51822	6.75094	6.26693	6.44111	6.62046	5.53783	5.55024	5.58362	5.30623	5.58456	LNCV6_60324_PI430048170	lncRNA	ATTGTATTTGGGCAAGAGATGCGCTTATGTACACAAAGCGAGAACAGCACACTGACTCCT	lnc-BORA-14:1	lncipedia	chr13	+	71845980	71846317	---	-	intronic_antisense	dachd	-	-
LNCV6_9171_PI430048170	0.0399463	2.57122	2.02056	1.19468	2.67165	3.31067	4.04229	3.27398	1.46647	1.19206	1.52912	2.33821	1.88215	1.20028	LNCV6_9171_PI430048170	lncRNA	CAGGGGCAGGCCAGCCCTGCACTGAACGCCTGTTCTTGCCAGGTGGCAGAAGGTTGCTGC	NR_030345	RefSeq	chr12	+	12915828	12915918	MIR614	microRNA 614	exonic_sense	MIR614	microRNA 614	+
LNCV6_85567_PI430048170	0.0260015	2.56929	2.75189	2.78826	2.93795	2.50022	4.26941	1.44065	1.49431	1.47681	1.73267	1.45942	1.46615	2.20812	LNCV6_85567_PI430048170	lncRNA	GATCTTCAGTGTTTCCTTGTTCTGGCAAAGGATAGATTTGCAGCTTGCTTGATGATGATA	lnc-CSRP2BP-4:1	lncipedia	chr20	+	18216068	18221143	---	-	intergenic	.	-	.
LNCV6_93883_PI430048170	0.0297436	2.56484	1.18999	2.63054	3.51335	3.52821	3.9244	3.3118	1.18222	2.4024	1.36796	2.34048	2.1943	1.18082	LNCV6_93883_PI430048170	lncRNA	TACCTTCTTCTTCTCTATATTTTTTCCCTTGCAGGGCAACCAGGACCAAAGGGACAGAAA	lnc-RP1-228P16.5.1-1:4	lncipedia	chr12	-	47998168	47998859	---	-	exonic_sense	Col2a1	"collagen, type II, alpha 1"	-
LNCV6_98364_PI430048170	0.0260923	2.56005	3.79715	2.90123	4.26655	4.15045	4.98182	2.49472	2.9328	2.42748	2.32259	2.85367	2.20352	2.9061	LNCV6_98364_PI430048170	lncRNA	TGTTACCATCAACAACAGAAACTCCAGGTACCCCATGCTCGAAGTAAAAGCCCTAACGTA	lnc-AC011467.1-6:1	lncipedia	chr19	+	22861302	22861594	---	-	intronic_antisense	Zfp712	-	-
LNCV6_70137_PI430048170	0.0428376	2.55039	7.83364	8.02596	5.2934	6.36511	7.25631	6.61395	6.29699	5.62809	5.69407	6.07932	5.25574	5.70077	LNCV6_70137_PI430048170	lncRNA	TTCTTCACCAGCTTTTACTACCAGGCTTGGGGTGGAGACCCCAGCATCCAGACTTTGGCC	lnc-NEUROG3-6:1	lncipedia	chr10	-	69523310	69523650	---	-	intergenic	.	-	.
LNCV6_114120_PI430048170	0.0472244	2.54003	4.0991	4.59652	3.28561	3.0268	1.42979	3.4563	2.89582	1.25247	1.84182	3.37799	1.24643	1.33505	LNCV6_114120_PI430048170	lncRNA	TACAAGAAAACTGCCTGAACTGGCAAGGTCACCATGTCAGTCAAGAAAGCTCATGAAAGT	lnc-NXPH1-7:1	lncipedia	chr7	+	9850923	9851386	---	-	intergenic	.	-	.
LNCV6_17450_PI430048170	0.0126528	2.53104	3.18984	3.58452	2.23963	3.5496	4.23274	2.19911	2.56379	1.23302	1.24815	2.14125	2.26574	2.07749	LNCV6_17450_PI430048170	lncRNA	TCCACGAGTATTTAATCGAGCCAACAAGCAAACAAACAAACCCAAATAAACCTGCCCGTG	ENST00000512859	ENSEMBL_GENCODE	chr5	+	81851601	81852201	CTD-2249K22.1	-	exonic_sense	A830009L08Rik	-	+
LNCV6_61381_PI430048170	0.03163	2.53069	6.81479	6.84104	4.6575	5.16775	5.44544	5.09684	4.35296	4.19307	4.81615	4.42062	4.45421	5.10735	LNCV6_61381_PI430048170	lncRNA	ACAAATTCTACTCAGTGAATGTGGATTACAGTAAACTGAAGAAAGAAGGTCCAGATTTCT	lnc-HSP90AA1-12:1	lncipedia	chr14	-	101969363	101969601	---	-	intronic_antisense	Dync1h1	"dynein, cytoplasmic 1, heavy chain 1"	+
LNCV6_102197_PI430048170	0.00815187	2.53033	6.30605	7.47515	7.24038	6.27326	7.69159	5.88524	5.66938	5.31758	6.09008	4.77808	5.99245	5.5538	LNCV6_102197_PI430048170	lncRNA	TCCTTTCCAGTTTCAAAACAGGCCATTTTGGAGACTCCCCATGTTGCAGGAAACAGGAAT	lnc-AC006156.1-8:1	lncipedia	chrY	-	10169787	10170314	---	-	intergenic	.	-	.
LNCV6_81710_PI430048170	0.0166474	2.52999	3.32253	3.78243	3.05721	4.18455	4.65907	2.31363	2.78437	2.61782	2.72645	2.12524	2.47512	1.17162	LNCV6_81710_PI430048170	lncRNA	AAGCTACCTTCTGATGCTGTGACTGCGGTAAGAGGAAGGAAAATAATTATTAATTTCTAT	lnc-SSX1-2:1	lncipedia	chrX	+	48279422	48281792	---	-	intronic_sense	SSX5	"synovial sarcoma, X breakpoint 5"	+
LNCV6_72936_PI430048170	0.0134939	2.5238	2.34177	3.06679	4.29768	2.58039	4.18642	3.40677	2.24281	3.00976	1.953	1.41277	2.30521	1.40227	LNCV6_72936_PI430048170	lncRNA	AGACCTCTAGAAAGAAACTTTGGGTGCTATACTGATTCAATTGTATCCTTTTCATTACAC	lnc-KLHL18-4:1	lncipedia	chr3	+	47222142	47223376	---	-	intergenic	.	-	.
LNCV6_108378_PI430048170	0.0191744	2.51902	4.21259	4.14607	2.95942	2.07579	2.55608	3.08973	2.14748	2.67518	2.56769	1.17597	1.21586	1.82196	LNCV6_108378_PI430048170	lncRNA	ATATGCCACAATGTTTGGGGAAGGCCCTTACGAAATGGTGTTCAAGAAACGTGACAGTGT	lnc-KLHDC1-1:1	lncipedia	chr14	+	49677368	49677893	---	-	exonic_sense	stk16	serine/threonine kinase 16	+
LNCV6_53768_PI430048170	0.040223	2.51248	4.24728	3.75592	2.32394	2.43086	1.6587	2.49013	1.46468	1.43101	1.39776	2.21943	1.42355	2.36088	LNCV6_53768_PI430048170	lncRNA	GCTGCAAAGATAGAAAATAGAAAAGCTTCAGGTGAAAGAAATGACCTGCCATGTTATTGT	lnc-CSMD2-1:1	lncipedia	chr1	-	33512007	33512743	---	-	intergenic	.	-	.
LNCV6_45091_PI430048170	0.00248476	2.50847	1.35603	2.76115	2.88997	2.67276	2.94108	2.99957	1.19169	1.17755	2.01555	1.24456	1.17711	1.16972	LNCV6_45091_PI430048170	lncRNA	GCAGCAATGATTTGCCTCAGCTTGTCATACATACTTGATTCTGATTAAAATAAGGCAAAT	lnc-CDC73-2:1	lncipedia	chr1	+	193678893	193727183	---	-	intergenic	.	-	.
LNCV6_44036_PI430048170	0.0263137	2.50505	2.09408	2.75731	3.40221	4.35755	4.37882	3.88036	2.17633	1.77206	2.5525	2.86507	2.23738	2.3752	LNCV6_44036_PI430048170	lncRNA	GATGACAAAGTAACATTGAAATGAATGTAGAAGATAATTGTGGGGGTTCGGTAAGGTGGG	lnc-UBXN4-4:1	lncipedia	chr2	+	136088655	136111710	---	-	bidirectional	Cxcr4	chemokine (C-X-C motif) receptor 4	-
LNCV6_105044_PI430048170	0.0212566	2.50034	2.02144	1.61127	1.68331	3.08862	3.58493	1.88172	1.25393	1.21385	1.14973	1.20865	1.20796	1.17696	LNCV6_105044_PI430048170	lncRNA	CCAGAATAGGCTCTGAGAGGCTCCTTGTATTTTAAGTGTTCAGAATTATTAATACATCTT	lnc-HAAO-4:1	lncipedia	chr2	-	42894695	42897285	---	-	intergenic	.	-	.
LNCV6_124918_PI430048170	0.0128402	2.49932	3.01419	4.33163	2.66357	3.70145	4.39046	2.65205	3.02108	1.9532	2.47926	1.56406	1.73172	2.60665	LNCV6_124918_PI430048170	lncRNA	GATCTGAACAATACACACCAGGACAATTGTGTGCAACAGTTCTACAAACTGATATTTCTA	NR_033665	RefSeq	chr7	-	34346511	34758272	NPSR1-AS1	NPSR1 antisense RNA 1, transcript variant 2	exonic_antisense	NPSR1	neuropeptide S receptor 1	+
LNCV6_56677_PI430048170	0.0236424	2.49831	5.96216	5.64163	3.74916	4.45205	5.07049	4.05278	4.17744	3.06053	3.90003	3.78461	3.38371	3.76437	LNCV6_56677_PI430048170	lncRNA	TGAAGGAACCCAAGAAGCACTCAGGGTTAAGCCCCAATTCCTACTGCATAGATGTAAGAT	lnc-HECTD2-2:1	lncipedia	chr10	+	91544851	91545098	---	-	intergenic	.	-	.
LNCV6_98791_PI430048170	0.0439541	2.49736	7.07595	6.76495	4.46538	5.59056	5.66402	5.0966	5.2587	4.36322	4.69608	4.79879	4.26313	4.80195	LNCV6_98791_PI430048170	lncRNA	AACAAAAGTAATCTGGGGAAAGGTAACCTGTGTCCATGGAAACAGTGGCATGATTTGTGC	lnc-NPY5R-5:1	lncipedia	chr4	+	163382178	163382516	---	-	intergenic	.	-	.
LNCV6_114762_PI430048170	0.0311266	2.48024	3.09334	3.96209	3.2283	3.82923	5.09954	2.44652	2.03436	2.84585	2.22177	2.52468	3.04183	2.4102	LNCV6_114762_PI430048170	lncRNA	ATTCATGGTAGACTGTGTCATGAACAATGTCACCTGTTCTCAGATCTATAAAAAAGTAGA	lnc-RAPGEF2-3:1	lncipedia	chr4	+	159026138	159026527	---	-	intergenic	.	-	.
LNCV6_98526_PI430048170	0.0115681	2.47636	3.75306	4.15405	2.84683	3.06651	4.00132	2.43176	1.4523	1.19685	2.75741	3.1664	2.17156	1.19781	LNCV6_98526_PI430048170	lncRNA	AAAGCCAAGATGAAGAGTAAGCAGCTTCCAAGTGCAGAACCAAAGAAGAACCTGGTGACT	lnc-VWC2L-3:2	lncipedia	chr2	+	214697734	214698064	---	-	intergenic	.	-	.
LNCV6_116286_PI430048170	0.000622631	2.47322	4.71353	5.38946	4.37326	4.6779	4.89648	4.6028	3.86175	2.56557	3.4554	3.07646	3.70966	3.92671	LNCV6_116286_PI430048170	lncRNA	GAGAAAAGTTCAGGGAAAGTTCACTTCTATTGTTTTACCATGGTTACAAAACAGAAAGGA	lnc-MZT1-6:1	lncipedia	chr13	-	71713093	71713521	---	-	intronic_sense	dachd	-	-
LNCV6_44364_PI430048170	0.0388305	2.47247	2.75852	3.08836	3.38637	3.30165	5.23823	2.82034	1.90153	2.67913	2.41696	2.41752	1.33513	3.19703	LNCV6_44364_PI430048170	lncRNA	TAGCTTCCCTTACTATTTCCCATCATTTCCAGTCTCAGAGATTCTGAAAGCGGACACCAG	lnc-RASGRP1-4:3	lncipedia	chr15	-	38068789	38072823	---	-	intergenic	.	-	.
LNCV6_11892_PI430048170	0.011263	2.46549	3.94128	5.03448	5.98277	4.38289	5.43575	4.36951	3.50316	4.17912	3.49892	3.76952	4.1007	3.00412	LNCV6_11892_PI430048170	lncRNA	TTTGGGACTTGGGACTTCTGGTCTCTAGAAGTAGGAAAGAATAAACATCTGTTTTTTGTT	NR_040064	RefSeq	chr1	-	200342543	200373792	LINC00862	long intergenic non-protein coding RNA 862	intergenic	.	-	.
LNCV6_5098_PI430048170	0.0438852	2.46031	1.91373	3.27674	3.47561	1.54367	4.01647	2.2596	2.05119	1.27481	1.26809	1.64421	2.1116	1.71423	LNCV6_5098_PI430048170	lncRNA	CAGAACAGGCAACCAAAACATATTCCAAGATACACCTACTAAGTACCCATAGAAATAAAA	NR_110946	RefSeq	chr16	+	921032	934524	LMF1-AS1	LMF1 antisense RNA 1, transcript variant 2	intronic_antisense	Lmf1	lipase maturation factor 1	-
LNCV6_97294_PI430048170	0.0272253	2.45673	6.71498	6.80302	4.6667	5.97744	5.63964	4.83023	5.45058	4.9866	4.59444	4.20715	3.997	4.46211	LNCV6_97294_PI430048170	lncRNA	GTCCAAGGATTATATGGAAGGTCTTTGGGTGTTTGACAAGGAAGAGAAGGGCACCATCAT	lnc-WRB-4:1	lncipedia	chr21	+	39488326	39488760	---	-	intronic_sense	Sh3bgr	SH3 domain binding glutamate-rich protein	+
LNCV6_94239_PI430048170	0.0497137	2.44214	2.9615	1.40717	1.29845	2.23382	3.84867	2.35173	1.32814	1.32048	1.2956	1.29688	1.48647	1.30808	LNCV6_94239_PI430048170	lncRNA	CTAAACAATCAAGAGTAGCATATGGCACTGAGTGTCAGTAGGCCTGACGCTGGGCAGGGG	lnc-NMUR1-3:1	lncipedia	chr2	-	231588721	231592763	---	-	bidirectional	1700019O17Rik	-	+
LNCV6_110783_PI430048170	0.012988	2.44171	9.85057	9.82969	8.75708	8.58983	9.1738	7.88093	7.91081	7.7758	7.51831	8.1811	7.77573	8.05715	LNCV6_110783_PI430048170	lncRNA	GAAGATGATGAGAATGATGATGCCTATACCAAGAAGCAGAAGACCAACAAGGATGACTAG	lnc-C20orf72-2:1	lncipedia	chr20	+	18011954	18012284	---	-	intergenic	.	-	.
LNCV6_67028_PI430048170	0.0276485	2.43219	2.94611	3.555	4.51064	3.22902	5.06248	3.08982	1.81846	2.95845	2.87111	1.48159	2.99851	3.18071	LNCV6_67028_PI430048170	lncRNA	TTAAGCGCCAAACACTGAGTTTCCTTAATGTACCTGTGGGAAGATCAGTGGCAGAACTAG	lnc-CDC123-2:1	lncipedia	chr10	+	12264265	12264874	---	-	intergenic	.	-	.
LNCV6_69610_PI430048170	0.0312064	2.42879	1.62382	3.07283	3.63872	3.90057	4.1051	2.57461	2.86623	1.6166	1.51214	2.01056	2.34038	1.69799	LNCV6_69610_PI430048170	lncRNA	CCTTCTAAACAAATACTCCATCCCTAGCAGGCAGAAGGATATAAACATTTGGCAGATCAG	lnc-UBAC2-3:1	lncipedia	chr13	+	99191545	99191944	---	-	intergenic	.	-	.
LNCV6_85847_PI430048170	0.0138044	2.4223	2.9362	2.81338	3.72324	3.17326	4.70084	2.84652	2.3106	1.35338	2.50056	3.00899	1.28818	2.39963	LNCV6_85847_PI430048170	lncRNA	GTGTTTGTGTGCATTTATGTGTTTTCTGCTGTTTCCTTGATGTAGCAGATATTCATTAGT	lnc-ANAPC10-6:1	lncipedia	chr4	-	144862363	144865415	---	-	intergenic	.	-	.
LNCV6_74534_PI430048170	0.0202497	2.41604	10.6399	10.4256	8.62734	9.14196	9.32032	8.92602	8.63886	7.69712	8.77584	8.16808	8.50894	8.63211	LNCV6_74534_PI430048170	lncRNA	TATGCTGTCTGCAAGGTCATTTGCAGGATGGGTGAGTCAGATGACTACATTCTCTGATTG	lnc-BMP2K-4:1	lncipedia	chr4	+	78768498	78768750	---	-	intergenic	.	-	.
LNCV6_53864_PI430048170	0.0178306	2.41438	5.18637	5.16151	4.80325	4.47506	3.04527	4.06555	3.56483	3.42738	3.65795	3.18796	3.66514	2.00772	LNCV6_53864_PI430048170	lncRNA	ACTCCAAACTATTGCTATCATTGTGGTAATCACACTGCAATCATGGAACTTGATAATACT	lnc-CITED4-2:1	lncipedia	chr1	-	40938103	40939763	---	-	intergenic	.	-	.
LNCV6_24257_PI430048170	0.0214756	2.40092	1.75718	1.42968	2.03801	2.82806	3.62109	2.83752	1.19538	1.18313	1.63224	1.63806	1.17967	1.17743	LNCV6_24257_PI430048170	lncRNA	TTATTAAAATCCTGACATCCCTGGGTCTTATTAAGGACCTAGAGAAGTGCCTGGAACTCG	ENST00000532849	ENSEMBL_GENCODE	chr11	+	88050106	88062110	RP11-164N3.1	-	intergenic	.	-	.
LNCV6_113155_PI430048170	0.0315961	2.38906	3.00265	3.57356	3.91826	2.85808	5.24064	3.22968	3.36135	2.02367	2.97505	2.21916	2.4967	2.30663	LNCV6_113155_PI430048170	lncRNA	TACTTCGGGTGAGAACATCTTTTCCTTAGGTGTGCGGCGCAGGGCAGTATTGGCCTGGTG	lnc-PLD6-2:1	lncipedia	chr17	-	17216971	17219103	---	-	exonic_sense	Flcn	folliculin	-
LNCV6_79853_PI430048170	0.00824208	2.38683	4.04549	4.01034	3.4075	3.29757	3.93637	3.36308	1.25201	1.39488	3.11428	3.20287	2.71483	1.81407	LNCV6_79853_PI430048170	lncRNA	GAAAGAAGTTTGAAGATTGAGTGTCCTACAAGGTGATTTTCCTGCATGGATTGGGAGATA	lnc-TCEA1-1:4	lncipedia	chr8	-	54047791	54101444	---	-	exonic_sense	Lypla1	lysophospholipase I	-
LNCV6_11828_PI430048170	0.00550615	2.3805	3.76836	2.43813	1.86386	2.23862	2.59931	2.86383	1.16649	2.35314	1.17453	1.18195	1.16026	1.58545	LNCV6_11828_PI430048170	lncRNA	TAGACACTCCTACTACCTATTACCTCAAATAGCCTACATTTCTTTCCGAAAATTTATTGG	ENST00000624060	ENSEMBL_GENCODE	chr1	-	183470020	183472265	SMG7-AS1	-	bidirectional	Smg7	SMG7 nonsense mediated mRNA decay factor	+
LNCV6_61188_PI430048170	0.00522405	2.37986	2.3046	2.84079	2.08541	1.70967	3.57058	2.73447	1.17347	1.18959	1.19481	1.18119	2.21784	1.19374	LNCV6_61188_PI430048170	lncRNA	CACTTTGTAGCAGCTATGTACTTAGATAGATACATAATAGTACTCTCCTTGTGATGAATG	lnc-TSHR-2:3	lncipedia	chr14	+	81222075	81223409	---	-	intergenic	.	-	.
LNCV6_113614_PI430048170	0.0051293	2.37962	5.53684	5.44058	5.10539	5.08222	4.83487	3.76358	4.17409	3.44832	3.81895	3.78655	3.72337	3.81504	LNCV6_113614_PI430048170	lncRNA	GCGAGATCAATCCCTCAGGAATTTAAATCCTGAAGAAATTGAGAAATATGATGCTGAAAT	lnc-C9orf102-9:1	lncipedia	chr9	+	95652911	95653266	---	-	intergenic	.	-	.
LNCV6_116256_PI430048170	0.0263046	2.37031	7.80002	8.03221	6.82114	7.09971	6.05329	5.94623	6.6649	6.52332	5.61518	5.4382	5.18336	5.38892	LNCV6_116256_PI430048170	lncRNA	AAAGGAATCTGCCCTCAGACACCTAGGATGCAGGGAAAAAATGGATCAGAAGAAAATTTT	lnc-SLAIN1-6:1	lncipedia	chr13	+	78285837	78286288	---	-	intergenic	.	-	.
LNCV6_12479_PI430048170	0.00241089	2.36495	4.12604	4.0945	5.45601	4.94327	5.29868	4.84636	3.1421	3.55766	3.48501	3.96067	4.02615	3.50101	LNCV6_12479_PI430048170	lncRNA	GTCAGAAATCTATCTTAGGAAGCCATTCCTGAGATCTGTTCTAATTTAGGCCATTTTTAA	ENST00000436187	ENSEMBL_GENCODE	chr2	-	8570331	8576955	AC011747.4	-	intergenic	.	-	.
LNCV6_67403_PI430048170	0.00729381	2.35976	12.2847	12.2125	12.9377	12.1587	12.5003	10.9434	11.3359	11.1575	11.0038	10.9813	10.9775	10.7459	LNCV6_67403_PI430048170	lncRNA	AAACATGTAACAATTATGCCAAAAGACATTCAGCTACCTTGCCGCATATATGGAGCACAT	lnc-C17orf64-1:1	lncipedia	chr17	+	60315833	60316215	---	-	intronic_antisense	Usp32	ubiquitin specific peptidase 32	-
LNCV6_44665_PI430048170	0.00695951	2.35577	3.698	3.15244	2.89602	3.65914	4.70828	3.72479	1.6713	3.14197	2.73004	2.78709	1.62419	2.55654	LNCV6_44665_PI430048170	lncRNA	GAATGTGTTGTCACACACACTTCCTTTCCTCTCATTGGAAGTAATCTAACAGCTCATGGC	lnc-ZNF99-1:1	lncipedia	chr19	-	22903995	22914254	---	-	intronic_sense	Zfp712	-	-
LNCV6_74377_PI430048170	0.00325909	2.35508	4.42949	3.80465	3.27213	2.93542	2.90907	3.41816	2.45907	2.75827	1.78479	2.29851	2.71252	1.5741	LNCV6_74377_PI430048170	lncRNA	GATTCCATGAAAGATTTTGAGGAGGTGAAGAGGGCTGGTACCTTTCAGAGTGCAAAGTGA	lnc-GSX2-6:1	lncipedia	chr4	+	54076624	54076848	---	-	intergenic	.	-	.
LNCV6_115414_PI430048170	0.00746646	2.35346	12.186	12.0458	12.8155	12.065	12.3478	10.7857	11.2762	11.0548	10.8654	10.8971	10.7789	10.5392	LNCV6_115414_PI430048170	lncRNA	CAAATGTGTAACAATTATGCCAAAAGACATCCATGCTGCATTCATGGAGAACTTGCTTGA	lnc-IDH1-3:1	lncipedia	chr2	-	208466237	208466626	---	-	intronic_antisense	Pth2r	parathyroid hormone 2 receptor	+
LNCV6_68221_PI430048170	0.0412786	2.35239	4.33988	3.71543	4.37449	4.2414	6.12215	3.68031	3.42386	2.9347	3.07305	4.07405	3.44705	3.53205	LNCV6_68221_PI430048170	lncRNA	CCCACCAAAGAGAAAGGCTTTGGGTTCTAAATTTCCAGTTTCCATTAAGGGACTCTGGGA	lnc-TMEM218-1:9	lncipedia	chr11	-	125097034	125105041	---	-	exonic_sense	TMEM218	transmembrane protein 218	-
LNCV6_27376_PI430048170	0.000160431	2.34913	3.15827	2.55679	2.55238	3.08357	2.76613	3.33843	1.87069	1.21856	1.19204	2.12546	1.62353	1.96307	LNCV6_27376_PI430048170	lncRNA	TTTATAGCAAGAAGGTTTGAAATCACCAGACTCAGCCTTTCAGCGTAGGAGGGAGACTGA	ENST00000553367	ENSEMBL_GENCODE	chr14	+	100663086	100667772	LINC00523	-	intergenic	.	-	.
LNCV6_95038_PI430048170	0.0046883	2.34523	2.5681	1.89856	2.51824	3.26724	3.65095	2.52883	1.17821	1.60141	2.46663	1.64111	1.17454	1.19058	LNCV6_95038_PI430048170	lncRNA	AAATAAAGCAAATCCTCATTTTGTCCTCTTCAAAATGAAATGGACTGCTGGCTGGGTGCG	lnc-ZNF770-3:1	lncipedia	chr15	-	35056509	35062147	---	-	intergenic	.	-	.
LNCV6_71004_PI430048170	0.0208237	2.34509	3.21769	2.84403	2.80698	3.49342	4.72217	3.15856	1.24599	1.88161	1.69982	3.15288	3.23522	1.1777	LNCV6_71004_PI430048170	lncRNA	TTTCATCTTCAGAGAAAAAGGGAACCTGTTGTGTCCTTAGAACAAGAAGACCAGGGGCAA	lnc-RBBP9-2:1	lncipedia	chr20	-	18642781	18643634	---	-	intronic_antisense	dtd1	D-tyrosyl-tRNA deacylase 1	+
LNCV6_116089_PI430048170	0.00160062	2.34387	6.84404	6.42662	7.30438	7.16897	7.16699	5.91777	6.06347	5.72401	5.36028	5.42332	5.89803	5.25916	LNCV6_116089_PI430048170	lncRNA	ACCTGTATGCTATCTATCCATGCCAAACATGTAACAATTGTGCTGAAAGATATCCAGCTA	lnc-GPR176-1:1	lncipedia	chr15	-	39951374	39951708	---	-	intronic_antisense	Eif2ak4	eukaryotic translation initiation factor 2 alpha kinase 4	+
LNCV6_53678_PI430048170	0.0361364	2.33833	2.93943	3.25797	2.25845	3.17663	1.32193	1.32325	1.27885	1.31992	1.24583	1.27317	1.26413	1.72714	LNCV6_53678_PI430048170	lncRNA	ACAATCCATCCAAGTTTTACTCAGTGAATGTGGATTATAGCAAACTGAAGAAAGAAGGTC	lnc-ATPIF1-3:1	lncipedia	chr1	+	28109738	28110298	---	-	intergenic	.	-	.
LNCV6_86813_PI430048170	0.0189382	2.33687	3.98483	3.42074	3.27974	2.70883	3.73279	1.74233	1.49202	2.50878	1.8638	1.80657	1.94333	2.57153	LNCV6_86813_PI430048170	lncRNA	TTGCTACACCGACGCTAAAAGAGTTTAATAGTACTCTGTTCACATTTTCCAAAAACAAGA	lnc-USP6-3:1	lncipedia	chr17	+	5132807	5176360	---	-	intronic_antisense	znf420	zinc finger protein 420	-
LNCV6_99023_PI430048170	0.0276128	2.33095	5.91447	6.01272	4.62278	6.07251	4.91151	5.92943	4.8827	3.49892	4.93474	3.05337	2.60629	5.53273	LNCV6_99023_PI430048170	lncRNA	TCTAAAGTGAGTATCTTCAACAGCGAAGTGCTTCCCAAGCTGTATGGGAAGTTACGTTGC	lnc-ABCB5-4:1	lncipedia	chr7	+	20843626	20843961	---	-	exonic_sense	RpS26	ribosomal protein S26	+
LNCV6_75454_PI430048170	0.0341146	2.31958	3.3048	2.54571	3.33514	3.31145	1.67489	1.33155	1.91702	1.20157	1.19784	1.66232	1.19093	2.01834	LNCV6_75454_PI430048170	lncRNA	TTAACCATTCGAGTGAAGGATTCAAAATTAACCACTCTGAGGGAAGATTGAAAAAAGAAC	lnc-MOCS2-5:1	lncipedia	chr5	-	53218395	53251588	---	-	intergenic	.	-	.
LNCV6_57961_PI430048170	0.00799143	2.31883	6.993	7.08173	6.10199	6.53185	5.805	5.35375	5.59355	5.50231	4.83862	5.45352	4.78009	4.9588	LNCV6_57961_PI430048170	lncRNA	GTAACCACACTTTATTCCATAACCTTCATGTGAATCGGCCTCCAACTAGCTATGAAAGTG	lnc-C11orf82-9:1	lncipedia	chr11	+	80957316	80957634	---	-	intergenic	.	-	.
LNCV6_114832_PI430048170	0.0397589	2.31671	5.64427	5.32349	5.41813	5.4608	7.55656	5.56965	5.13679	4.96896	4.38512	5.03552	4.74553	4.95795	LNCV6_114832_PI430048170	lncRNA	AGAAAAGGCACCTCTGATCTTAACCTGTAGATAGTCCAAACTGCTAAGACAAACCCAGGG	lnc-RAP1GDS1-2:3	lncipedia	chr4	+	98143778	98146341	---	-	bidirectional	Stpg2	sperm-tail PG-rich repeat containing 2	-
LNCV6_35406_PI430048170	0.0250659	2.31622	8.66874	9.06805	7.73039	8.36693	9.85114	7.79105	7.52943	7.33371	7.61462	7.89354	7.33246	7.60743	LNCV6_35406_PI430048170	lncRNA	AACGGTTTGAGGCCTTGCCCTGCTCCATCCAGAGCAAGGGTATAGAAATTTCAGACAATT	ENST00000365361	ENSEMBL_GENCODE	chrX	-	100822620	100822752	SNORA9	-	intronic_antisense	cpf-2	-	+
LNCV6_37572_PI430048170	0.0338957	2.31238	1.97101	1.79171	3.29809	2.22812	4.03957	2.54762	1.16692	1.89827	1.98784	1.45003	2.0763	1.15307	LNCV6_37572_PI430048170	lncRNA	TAAAAATACCAAAGTTCCCACCACATCAGTAGCCGGAGCAATTATTTCAAGTGGGCCAGG	lnc-HYAL3-1:1	lncipedia	chr3	-	50260396	50301818	---	-	exonic_antisense	Sema3b	"sema domain, immunoglobulin domain (Ig), short basic domain, secreted, (semaphorin) 3B"	+
LNCV6_75002_PI430048170	0.0472277	2.31083	3.79156	3.8999	4.56049	4.26997	6.09307	3.72029	3.66333	3.67412	4.13295	3.06339	3.35315	2.23247	LNCV6_75002_PI430048170	lncRNA	TAACCCTCCAGTGCCCATAGAACTGTGATGGTACTAATAGAAGGTTTTCTGGAGTCAGAA	lnc-TRIM61-2:1	lncipedia	chr4	-	164934950	164935169	---	-	intergenic	.	-	.
LNCV6_109087_PI430048170	0.0299008	2.30948	4.0602	6.02865	5.37732	4.11153	4.30563	4.0755	3.74481	3.99611	3.3965	2.91639	3.7368	4.00554	LNCV6_109087_PI430048170	lncRNA	ACCCTAATTATCAGTCTGACTGATTCTTCCTTCCAAAATGATGGCAGAGGATCACCTCTT	lnc-SUSD4-2:1	lncipedia	chr1	-	223141381	223143248	---	-	intergenic	.	-	.
LNCV6_11915_PI430048170	0.0462366	2.30901	6.387	6.29426	7.99777	7.44304	8.21456	6.09294	6.21443	6.3348	6.18623	5.91811	6.50412	5.14884	LNCV6_11915_PI430048170	lncRNA	GCCTCTGCCAGAAATTCAAAAGCAGAGAGGGCTTTTATTTTCTATCTTCCAAAATAAATT	ENST00000428573	ENSEMBL_GENCODE	chr1	+	202604268	202605293	RP11-569A11.1	-	exonic_antisense	LOC373478	-	-
LNCV6_78451_PI430048170	0.01596	2.30612	3.0438	2.8457	2.61524	3.4555	4.56657	3.36931	2.84973	1.51593	1.89274	3.26274	1.47216	1.43783	LNCV6_78451_PI430048170	lncRNA	AGCATCCAGTTGAAAAATCATCTAGGTTCTGCATCAGAGTTTGCACTGGGGAGAAACTTT	lnc-IGFBP1-12:1	lncipedia	chr7	+	46144936	46145688	---	-	intergenic	.	-	.
LNCV6_69947_PI430048170	0.00266337	2.30515	4.0334	3.4663	4.77108	3.93804	3.73463	4.01277	3.29641	3.38214	2.63966	3.01086	1.80459	2.35998	LNCV6_69947_PI430048170	lncRNA	CCTGCTGGAATCACTACTGTAAACTGAGTATAAAGGAAAATAAACCCTCTTTTTCTTATC	NR_110774	RefSeq	chr18	+	9615263	9619363	PPP4R1-AS1	PPP4R1 antisense RNA 1, transcript variant 2	bidirectional	Ppp4r1	"protein phosphatase 4, regulatory subunit 1"	-
LNCV6_61891_PI430048170	0.0427114	2.3022	2.57445	1.84595	2.64518	2.19702	4.27833	2.03315	1.22907	1.2381	1.569	2.25295	1.50959	1.91858	LNCV6_61891_PI430048170	lncRNA	ATCTATGGAAGAATCATCAAGCAGCTTCTGGAAATCCAGGAGTCTGTCCTTGGTCATGGT	lnc-DMXL2-4:1	lncipedia	chr15	-	51295952	51296981	---	-	intronic_sense	LOC102117886	-	-
LNCV6_52918_PI430048170	0.00351943	2.30214	2.76313	2.58586	3.81472	3.26072	2.62777	3.53173	1.48883	1.51366	2.88925	2.31569	1.46517	1.44936	LNCV6_52918_PI430048170	lncRNA	TTACTACTGGAAATGAATCTGTCTAGGCCCAGGACACCTGTTTCATTTCTTATCCCCCCA	lnc-OLR1-3:1	lncipedia	chr12	-	10217862	10219751	---	-	exonic_antisense	LOC101864971	-	+
LNCV6_24969_PI430048170	0.00630646	2.30177	3.61403	3.65829	4.01806	3.02922	2.45368	2.74925	1.38578	2.04539	2.8	1.38322	2.69594	1.96256	LNCV6_24969_PI430048170	lncRNA	GAGTGAAGAAGATTTGTACTACTTCTAAAGCAGAGTTTACAATTCAAGCTCTGAAGAAGA	ENST00000412812	ENSEMBL_GENCODE	chr12	-	40186009	40223803	AC079630.4	-	intergenic	.	-	.
LNCV6_73632_PI430048170	0.0132214	2.29599	4.85958	4.88376	4.15954	3.40821	3.54659	3.25258	2.94488	3.02173	2.76497	3.54591	2.61476	2.74999	LNCV6_73632_PI430048170	lncRNA	TGAACCCTTTAGCATACAAACAGTAACAGTGCCTGGATAAAGCCACAAAAGAAGTTAGTG	lnc-IGSF10-4:1	lncipedia	chr3	-	151759746	151762011	---	-	intergenic	.	-	.
LNCV6_93989_PI430048170	0.00897089	2.29549	6.37931	6.47161	5.05452	5.55782	5.51536	4.77808	5.01478	4.80624	4.40679	4.75377	3.90342	4.19693	LNCV6_93989_PI430048170	lncRNA	CTTGCTTGTATAAGACAGAACAGTTTCTGGAGTGTTCCCAGAACTAGGGTGATGTCAAGC	lnc-KIAA0564-6:1	lncipedia	chr13	-	42181464	42181921	---	-	intronic_antisense	Dgkh	"diacylglycerol kinase, eta"	+
LNCV6_61964_PI430048170	0.00455646	2.29473	9.56931	9.62734	9.20072	9.16991	10.3072	8.46406	8.63936	8.5091	8.48099	7.87125	8.23379	7.86792	LNCV6_61964_PI430048170	lncRNA	GTGGGTGTTCTAGCTGGAAGTAACCCCTTCTGGGAACCCAGATCCTGTGCTTTACTCTGA	lnc-FAM63B-4:1	lncipedia	chr15	+	58686410	58686617	---	-	exonic_sense	GNG10	"guanine nucleotide binding protein (G protein), gamma 10"	+
LNCV6_86461_PI430048170	0.0397898	2.29376	4.88488	4.56041	5.98816	5.61679	6.70962	4.46497	4.03083	4.70461	4.38623	3.87226	4.83786	4.38664	LNCV6_86461_PI430048170	lncRNA	AAGGGTTAAGAAGGGCTTCCAGATTCCTGAGTTAAGTAATGAGGAAGACAAGAAGTGAGA	lnc-BRCA2-2:1	lncipedia	chr13	+	32245735	32246862	---	-	intronic_sense	FRY	furry homolog (Drosophila)	+
LNCV6_23864_PI430048170	0.046928	2.29089	2.1402	2.73567	4.10238	2.80469	1.29425	2.47406	1.35518	1.34577	1.68174	1.47735	2.41097	1.30133	LNCV6_23864_PI430048170	lncRNA	TTCCTACAGCAGGTTCCTAAAAACATTAGTCTCATGAGATGCTTCTAAAAAGAGACAGCT	ENST00000533964	ENSEMBL_GENCODE	chr11	-	48014406	48015855	PTPRJ-AS1	-	intronic_antisense	Ptprj	"protein tyrosine phosphatase, receptor type, J"	+
LNCV6_22349_PI430048170	0.0463905	2.284	3.63444	3.77207	5.61386	4.86351	5.93895	4.78497	3.52319	3.59152	4.0152	2.91622	4.59906	3.7038	LNCV6_22349_PI430048170	lncRNA	TTCCCAGAAAGTTGATTATTTTTAACCCAGGAAGAAGAAAGGAAGGAGGCGAGGGAGAAG	ENST00000608272	ENSEMBL_GENCODE	chr9	+	129496923	129502857	LINC00963	-	intronic_sense	PPP2R4	"protein phosphatase 2A activator, regulatory subunit 4"	+
LNCV6_114234_PI430048170	0.0145778	2.28157	7.4773	7.23284	5.80983	6.15752	6.45881	5.8036	5.76194	5.35329	5.20493	5.45795	5.5528	5.32233	LNCV6_114234_PI430048170	lncRNA	ACACAATGATTCCTGGCAGCAAACCAAACAAAAGCAGAGTAATCTGGGGAAAGGTAACCC	lnc-IL20RA-2:1	lncipedia	chr6	-	136973929	136974217	---	-	intergenic	.	-	.
LNCV6_54143_PI430048170	0.0027311	2.27443	3.57155	3.74789	3.43806	3.20685	3.26953	2.23963	2.52082	1.58119	2.23316	1.70062	2.73721	1.54802	LNCV6_54143_PI430048170	lncRNA	GGGCAACTTCAAATCGATAACACTTCTACTAAAAAGGTTAATGGCAGAAAAATCACGATA	lnc-IL23R-1:1	lncipedia	chr1	+	67278051	67278779	---	-	intergenic	.	-	.
LNCV6_49491_PI430048170	0.0334589	2.27179	3.92324	4.47983	4.77293	4.08133	2.67632	4.40757	3.8784	3.23095	2.954	1.39943	1.37109	3.46889	LNCV6_49491_PI430048170	lncRNA	CTGTGATTATGGTGAAAGTTCAGTTTGCTTTCCTATCTCTAGAATGTCAGCACGAAGGCA	ENST00000556070	ENSEMBL_GENCODE	chr2	+	113235536	113265830	PAX8-AS1	-	exonic_antisense	Pax8	paired box 8	-
LNCV6_93960_PI430048170	0.00513865	2.27063	3.62375	4.47522	4.39851	4.09044	5.20844	3.60931	2.50841	3.57711	3.78269	2.85031	2.77829	3.03812	LNCV6_93960_PI430048170	lncRNA	AATTAGGAAATGCAGACTTTGGAGAGTAGCTGTGGTTGGGCAGTAGCCATATGGTGGTAA	lnc-NFKBIZ-2:1	lncipedia	chr3	+	101863567	101864089	---	-	intergenic	.	-	.
LNCV6_101632_PI430048170	0.0237805	2.26575	7.08547	8.40849	8.10019	7.1051	8.16124	6.34424	6.88555	6.44151	6.83401	5.82116	6.67061	6.25437	LNCV6_101632_PI430048170	lncRNA	TTGGAGACTCCCCATTTTGCAGGAAACAGGAATTCTTCATCAAGATGTGATGCCTCCATC	lnc-TSPY10-10:1	lncipedia	chrY	+	10088025	10089586	---	-	intergenic	.	-	.
LNCV6_79785_PI430048170	0.00503959	2.26419	2.77345	2.56721	3.27849	2.53485	3.7204	1.97919	2.0826	1.66984	1.41943	2.17221	1.44908	1.44127	LNCV6_79785_PI430048170	lncRNA	GCCAGCTCAAATGTAAATGTTTTTAAACTTCAAATTGCTGCTTCTGTTATCACTGAACCT	lnc-GINS4-1:1	lncipedia	chr8	+	41545330	41548664	---	-	bidirectional	GINS4	GINS complex subunit 4 (Sld5 homolog)	+
LNCV6_126043_PI430048170	0.0153739	2.26134	2.07302	2.43752	2.66439	2.40165	3.85725	3.68159	2.47296	2.22896	1.38222	1.74793	1.4055	1.39238	LNCV6_126043_PI430048170	lncRNA	TAGTCCCCAGTGGGGATGGTCCAAGGGTCAGCCAGAATCACACACTCAACCACAGTTACC	lnc-EFNB1-2:1	lncipedia	chrX	+	68889390	68895426	---	-	intergenic	.	-	.
LNCV6_5000_PI430048170	0.0201716	2.25879	8.81646	9.11333	8.09189	8.63449	10.1353	8.20503	7.7558	7.6508	7.91775	8.06588	7.67492	7.89984	LNCV6_5000_PI430048170	lncRNA	AAACGGTTTGAGGCCTTGCCCTGCTCCATCCAGAGCAAGGTTATAGAAATTTCAGACAAT	NR_002952	RefSeq	chr7	-	44985377	44985510	SNORA9	small nucleolar RNA, H/ACA box 9	intergenic	.	-	.
LNCV6_123221_PI430048170	0.0223349	2.24979	2.53211	4.27833	3.68612	3.69954	4.61821	3.58914	3.3275	2.24445	1.93497	1.30432	3.66887	2.36973	LNCV6_123221_PI430048170	lncRNA	AACCATGCCTTTGGATTTCTTCAGTTTCTAAAGGGGAACATCTTTTTAAAGCCTTTGTTG	lnc-TMEM144-3:2	lncipedia	chr4	+	158272129	158277782	---	-	intergenic	.	-	.
LNCV6_108640_PI430048170	0.0494932	2.24196	2.31274	1.274	3.17207	2.40395	4.02566	3.06245	1.3395	1.30506	1.66862	1.81898	2.70855	1.27551	LNCV6_108640_PI430048170	lncRNA	ACTTGCTTCCTCGTTGTAAAGTCCGTTTCTTTCTGTAGGTCACAGTCAAAACACGGAGAG	lnc-MUC20-4:3	lncipedia	chr3	+	195912048	195913986	---	-	intergenic	.	-	.
LNCV6_111350_PI430048170	0.00710706	2.23995	9.92532	9.75273	10.4377	9.98245	10.0212	8.52747	9.22942	8.94208	8.64818	8.56404	8.46181	8.20145	LNCV6_111350_PI430048170	lncRNA	TTAAAGACATCAACCTATGTGTTATCCATGCCAGGCGTGTCACAGTTATGCCCAGAGACA	lnc-MYO10-16:1	lncipedia	chr5	-	17625550	17625959	---	-	intergenic	.	-	.
LNCV6_92248_PI430048170	0.0270041	2.23182	2.46628	2.728	2.64154	3.23112	4.52883	2.55133	2.57277	1.52736	1.43659	2.38277	2.05311	2.17418	LNCV6_92248_PI430048170	lncRNA	TTTTCTCCTGGGTAGCTCATACTTCAAAAGACCATGTTCTGTCAACTATGGCACATGAGC	lnc-FAM49B-9:1	lncipedia	chr8	-	130360688	130401915	---	-	exonic_sense	Asap1	"ArfGAP with SH3 domain, ankyrin repeat and PH domain 1"	-
LNCV6_97685_PI430048170	0.031766	2.22723	3.18336	3.09042	3.96615	3.02558	4.61023	2.32158	2.50558	1.45147	3.19552	2.96893	1.85145	1.47191	LNCV6_97685_PI430048170	lncRNA	ACAGTCTCACTGCTGCAGTCAAGGAAGGCCAAAGAAGCCACCGGGGAAAACCAACCCATC	lnc-RNF144B-1:2	lncipedia	chr6	+	18522754	18536031	---	-	intergenic	.	-	.
LNCV6_66106_PI430048170	0.0194561	2.2264	5.15059	6.49726	6.25601	5.62107	4.91292	4.57242	4.63141	4.12684	3.99665	4.46014	4.19788	5.2705	LNCV6_66106_PI430048170	lncRNA	AGATTCCAGCACTGAGATGAGTTCTCTGGTTGTACTTTGTCAATAGTTTTCTCATCGCTA	lnc-SFTPB-2:1	lncipedia	chr2	-	85686052	85687047	---	-	intergenic	.	-	.
LNCV6_26651_PI430048170	0.0478937	2.22444	3.19793	4.37166	3.23962	3.39441	5.37959	3.31092	3.73021	2.41262	3.00125	2.40402	2.52474	2.98764	LNCV6_26651_PI430048170	lncRNA	ATCTTATAAGTTCTGTATGAGACCACTTTTTCCCATAGGGCGGAGGGAAGCTCATCAGTG	ENST00000554988	ENSEMBL_GENCODE	chr14	-	20343048	20343685	RPPH1	-	exonic_sense	RPPH1	ribonuclease P RNA component H1	-
LNCV6_69084_PI430048170	0.0389261	2.22335	3.7952	3.31264	4.48356	3.53173	5.39325	3.52067	1.36173	3.29374	3.35892	3.512	2.97569	3.02331	LNCV6_69084_PI430048170	lncRNA	AATCCAACTTTCTTCTGGCTTAGGAGCTGGCAAGTTATTTGATGGGAAATGGACTGGCCT	lnc-RHEBL1-1:1	lncipedia	chr12	-	49043077	49043698	---	-	exonic_sense	Kmt2d	lysine (K)-specific methyltransferase 2D	-
LNCV6_121590_PI430048170	0.0333787	2.21994	3.27948	3.75666	4.68556	4.14087	2.50992	3.40119	1.17819	1.19797	4.28298	2.8997	1.82569	1.19803	LNCV6_121590_PI430048170	lncRNA	GAATAACTCTCATCTGTGAAAGAAAAGCGGTTCAATAAAGCTTGATAAGCCTTTTGTATC	lnc-DYSF-4:1	lncipedia	chr2	+	71689162	71691451	---	-	intergenic	.	-	.
LNCV6_35660_PI430048170	0.0141762	2.21962	6.6914	6.89202	5.75017	6.11519	7.48138	5.75372	5.78803	5.30921	5.29431	5.30222	5.36465	5.50979	LNCV6_35660_PI430048170	lncRNA	AAATGTCCTCACACTGTCTGTCTGATTGTGGCAGCTGAGATTGAATAGAGAAATATAGGG	ENST00000516029	ENSEMBL_GENCODE	chr11	-	37702125	37702220	SNORA31	-	intergenic	.	-	.
LNCV6_50944_PI430048170	0.0325423	2.21283	2.97041	3.97288	3.07859	2.91991	4.24386	2.0153	1.90167	1.18339	2.4312	3.12732	2.54715	1.18942	LNCV6_50944_PI430048170	lncRNA	TTCAAGCGTCATAATCATTCATCTCCGTTTTTCCTCTAGTGATGAAGGCTCGTGGACGGA	ENST00000549023	ENSEMBL_GENCODE	chr12	-	49232790	49264756	RP11-977B10.2	-	intronic_sense	Os07g0574800	-	-
LNCV6_89487_PI430048170	0.0124937	2.20719	13.0683	13.0575	13.733	12.9516	13.546	11.7609	12.3024	12.0925	12.0232	11.9332	11.9283	11.6047	LNCV6_89487_PI430048170	lncRNA	CAAATGTGTAACAATTAGACCAAAAGGCATCCAGCTAGCACGTGGAGAACGTAATTAAGA	lnc-STT3B-3:1	lncipedia	chr3	+	31269006	31269406	---	-	intergenic	.	-	.
LNCV6_69539_PI430048170	0.00733082	2.19922	3.67053	3.06098	3.45349	3.63967	4.11739	3.09572	1.2097	2.42266	1.52994	2.68609	2.98674	2.82532	LNCV6_69539_PI430048170	lncRNA	AATTTGCTTTTAGAAGGATAACTCAAGGAAGCACAGATGGCAGAGGCTGCAGCTGAAGCA	lnc-MTRNR2L1-2:4	lncipedia	chr17	+	22704414	22705685	---	-	intergenic	.	-	.
LNCV6_21369_PI430048170	0.0216604	2.19776	3.09547	4.5987	3.6324	3.34048	3.99871	2.44124	2.08313	3.29171	1.69633	1.89782	3.11126	2.39827	LNCV6_21369_PI430048170	lncRNA	GATTTCATTCTTTTCCTTTCTCCTACCAATTTAATCTGCAATCACTTCAAGAGAAGTCTG	ENST00000533992	ENSEMBL_GENCODE	chr8	-	122414332	122428551	RP11-94A24.1	-	intergenic	.	-	.
LNCV6_33551_PI430048170	0.026604	2.19517	2.93107	2.77095	3.98732	2.63698	3.51862	1.73159	1.31982	2.81876	2.66997	1.25317	1.36604	1.32117	LNCV6_33551_PI430048170	lncRNA	TAGAAACCCCAACCTGGGAAAAGGAGTCCTACAGCAACTTTTCAGAAGCTTCAGAAGAAG	ENST00000617730	ENSEMBL_GENCODE	chr20	-	62596732	62603115	WI2-87327B8.2	-	exonic_antisense	MIR2974	-	+
LNCV6_95733_PI430048170	0.0156705	2.19399	3.51826	4.09464	2.49494	2.70281	3.11597	3.01517	1.23689	1.20754	3.12529	2.62977	2.12017	1.17232	LNCV6_95733_PI430048170	lncRNA	AATATCAAAAATGACTTTACTGAAGAAGAGGAAACCCAGGTATGCCAAGCGAACCAGCGG	lnc-DHFR-4:1	lncipedia	chr5	-	80746338	80746819	---	-	intronic_antisense	Msh3	mutS homolog 3	+
LNCV6_111553_PI430048170	0.0177561	2.19187	2.68562	2.62731	3.52055	3.7373	4.52955	3.74355	2.22369	2.54077	1.63193	3.08576	1.92603	2.97142	LNCV6_111553_PI430048170	lncRNA	TTTTTAATTAGTTTTCCCTGGACGGGAGTTTGCTCTCAGAAACGCTGGGGGCAAAGAACA	lnc-MBOAT1-13:3	lncipedia	chr6	-	19838405	19842546	---	-	exonic_antisense	id4-b	-	+
LNCV6_98359_PI430048170	0.0129826	2.19084	6.55973	6.51425	5.44886	5.67438	7.1702	5.58418	5.51097	4.95988	4.9917	5.35057	4.51483	5.44179	LNCV6_98359_PI430048170	lncRNA	GAAGATTGTCTATTTGGGGAGCTCTAAGACCTCTTCTATGAACGCAAAAAATACGGCTTC	lnc-LPAR2-1:1	lncipedia	chr19	-	19588091	19588416	---	-	exonic_sense	RDS3	-	-
LNCV6_35902_PI430048170	0.0433322	2.18902	8.14581	8.45115	6.48425	7.83449	8.8712	7.15124	6.57349	5.79629	7.68353	7.34742	6.1709	6.93074	LNCV6_35902_PI430048170	lncRNA	TTCTCAGCGACAGTTGCCTGCTGTCAGTAAGCTGGTACAGAAGGTTGACGAAAATTCTTA	NR_002440	RefSeq	chr15	-	66502810	66502910	SNORD16	small nucleolar RNA, C/D box 16	exonic_sense	Snord16a	-	-
LNCV6_113874_PI430048170	0.0181975	2.18768	9.08252	9.05136	7.43447	8.06909	8.33459	7.53334	7.41612	7.13913	7.12528	7.50249	7.0999	7.27178	LNCV6_113874_PI430048170	lncRNA	AGTTCAATGTGGATGAATGAGAAGACATAGTGGCTGAGAAGCAGCTCATCCCAGATAGCT	lnc-MAK16-6:1	lncipedia	chr8	+	33540184	33540493	---	-	intergenic	.	-	.
LNCV6_104429_PI430048170	0.00774372	2.1871	11.3181	11.1741	11.9681	11.3462	12.0109	10.2782	10.7169	10.6064	10.217	10.1253	10.0637	10.0787	LNCV6_104429_PI430048170	lncRNA	CTTTCCTTCCAGCATCTGATGCACGTAATTGCTCAGGACTTGAAAACATCTGCGCTTTTA	lnc-MCTP2-11:1	lncipedia	chr15	+	94168348	94168751	---	-	intergenic	.	-	.
LNCV6_35953_PI430048170	0.0280341	2.1822	6.17436	6.57723	4.65512	5.47584	5.37964	4.63354	4.59274	3.49561	5.04789	4.64464	4.26089	4.73182	LNCV6_35953_PI430048170	lncRNA	GTAATAGGTGTGTGCATCCTAGCAGCAGTTTGATGATCATGTATGAAACTGCAAACAGGA	ENST00000516956	ENSEMBL_GENCODE	chr1	+	101133153	101133339	SCARNA16	-	intergenic	.	-	.
LNCV6_118366_PI430048170	0.00851876	2.17995	2.41783	2.94264	2.65678	1.94012	3.81699	2.49264	1.56257	2.308	1.7705	1.8848	1.2294	1.21598	LNCV6_118366_PI430048170	lncRNA	GTAACACTGCTAATGACATTAACTAGAGCTCTGCTTTACTCTGGTGCAATTTTTGAAAAA	ENST00000516196	ENSEMBL_GENCODE	chr1	+	73883714	73883822	RNU4ATAC8P	-	intergenic	.	-	.
LNCV6_98284_PI430048170	0.0101371	2.17971	13.7854	13.5957	14.2568	13.2658	14.1355	12.4611	12.7993	12.7203	12.6485	12.6756	12.3514	12.1147	LNCV6_98284_PI430048170	lncRNA	GTAACAACTATGCCAAAAGACATCCAGCTAACACACTGCCTACGTAGAGAACGTGCTTAA	lnc-SARM1-4:1	lncipedia	chr17	+	28416921	28417492	---	-	intergenic	.	-	.
LNCV6_61103_PI430048170	0.03266	2.17794	2.11965	3.78644	2.56909	2.2072	3.94122	2.55267	1.22619	1.24383	2.7541	1.20637	2.57395	1.68122	LNCV6_61103_PI430048170	lncRNA	GGGGGTAGAGAGATTGGCAGAGAAAGAACAAAATGTCTTATTTTCTCAAACAATAATGAT	ENST00000555011	ENSEMBL_GENCODE	chr14	-	73616708	73633778	RP3-414A15.10	-	exonic_antisense	si:dkey-288i20.1	-	+
LNCV6_116508_PI430048170	0.0110716	2.17557	11.7087	11.7532	12.3518	11.624	12.2717	10.485	11.0659	10.8229	10.7036	10.5727	10.574	10.2763	LNCV6_116508_PI430048170	lncRNA	ATCTAGTTAACCTTTTTGAAGGCACAATCCTGTGTGTTATCCATGCCAAAAGTGTGACAA	lnc-TRIM49-4:1	lncipedia	chr11	-	89498747	89499198	---	-	intergenic	.	-	.
LNCV6_84453_PI430048170	0.0186689	2.17304	2.43509	3.22352	3.06195	2.21258	4.10404	2.67439	1.22418	1.22505	2.91951	2.29362	1.21265	2.05451	LNCV6_84453_PI430048170	lncRNA	AGTGCACTAGCTTTGATCCATCATTCTGTTTGGCAACATCATCTCTTGTGCGTAACTGAG	lnc-PMVK-3:1	lncipedia	chr1	-	154907562	154910600	---	-	intronic_sense	LOC100038295	-	-
LNCV6_19964_PI430048170	0.000959178	2.16975	2.14957	2.9453	3.02197	3.47283	3.01898	2.98076	1.36344	2.16312	2.24445	1.75876	2.05909	1.3149	LNCV6_19964_PI430048170	lncRNA	CAGCTTTTGAGGATTCCAGCATAGTAGAAACATAAAAAGGTCCAAAGGGAATTACAAAAA	ENST00000447758	ENSEMBL_GENCODE	chr7	+	88232011	88292460	AC003991.3	-	exonic_antisense	steap4	STEAP family member 4	-
LNCV6_39071_PI430048170	0.0286663	2.16906	3.87638	3.49743	2.98731	2.78292	3.99952	1.85901	1.35402	3.07977	2.40302	1.51291	2.16951	2.07042	LNCV6_39071_PI430048170	lncRNA	TTTCTGGCAACCACTGAAGGGACTACAGTGAGGAAATCCTTGACCCAAAGGCTAACTTTA	lnc-GPM6A-2:1	lncipedia	chr4	-	175445293	175451425	---	-	intergenic	.	-	.
LNCV6_102353_PI430048170	0.0305226	2.16898	4.96792	5.44591	5.90819	5.28045	6.77457	4.53194	4.33812	4.22249	4.77748	4.63488	4.81342	4.45898	LNCV6_102353_PI430048170	lncRNA	TGGTGAGGGGACACTGCAGACCTGTGTGTTGGGAAGGGAGTTTGCAGTGACACAGTACAG	lnc-CCDC96-4:1	lncipedia	chr4	-	6879838	6880479	---	-	intronic_antisense	D5Ertd579e	-	+
LNCV6_81862_PI430048170	0.00176757	2.16302	2.92579	2.52825	2.27266	3.0552	3.16483	2.44143	1.19689	1.20784	1.74637	2.56618	1.4415	1.21308	LNCV6_81862_PI430048170	lncRNA	TTCTGCAATTTTGCTTACAGTGACTCCTGTATTATGAAGTGACTGCTCCTGAGTATCATC	lnc-CDX4-1:1	lncipedia	chrX	+	73474562	73474830	---	-	intergenic	.	-	.
LNCV6_45647_PI430048170	0.0020775	2.16006	2.65366	2.57153	3.45779	3.27321	3.47772	2.55258	1.33762	1.39305	2.6267	2.02696	2.14345	1.71264	LNCV6_45647_PI430048170	lncRNA	TATGACAAGGTTCTGAAAAAAGAGGACAGCACCTCCTATGAAGAGCATGGAGACCCTAAC	lnc-AFF1-1:1	lncipedia	chr4	+	87271109	87278703	---	-	intergenic	.	-	.
LNCV6_117452_PI430048170	0.0328213	2.15773	8.98567	8.85084	7.12963	7.71001	7.26674	7.73676	7.28666	6.81022	6.79904	7.18559	6.846	7.13704	LNCV6_117452_PI430048170	lncRNA	AATTGTAAACCTCTCAGGGAGGTAATACAAGTGTGGAGTGATCAGCCCCAGATTTGATGT	lnc-AL162389.1-4:1	lncipedia	chr9	-	107963702	107964045	---	-	intergenic	.	-	.
LNCV6_81177_PI430048170	0.00936584	2.15551	5.96363	6.39258	5.85681	6.51535	4.72477	5.59792	4.74529	5.69522	4.82302	4.54835	4.41348	4.34649	LNCV6_81177_PI430048170	lncRNA	AAAGAGGTTTCTACTGGTACTACAACAAGTACATCGACGTGAAGAAAGGGTGTCTCAGGG	lnc-ACTL7A-3:1	lncipedia	chr9	+	108836332	108836597	---	-	exonic_sense	ATP5J2	"ATP synthase, H+ transporting, mitochondrial Fo complex, subunit F2"	+
LNCV6_100572_PI430048170	0.0182411	2.15379	3.3719	4.09877	4.33464	4.0321	2.92417	2.77109	3.56384	1.81081	2.83143	1.48143	2.66031	2.27908	LNCV6_100572_PI430048170	lncRNA	ATATCCAGATTCTAAGCCTAGCCCTGAAATCATCCTGTATGATCATCTAGCTCTCTTTCC	lnc-SUDS3-2:1	lncipedia	chr12	+	118695518	118697150	---	-	intergenic	.	-	.
LNCV6_71382_PI430048170	0.0331335	2.15144	2.65798	2.20779	3.8716	3.01929	3.13675	1.54332	1.62182	2.16208	1.70399	2.13587	1.58623	1.52951	LNCV6_71382_PI430048170	lncRNA	CTGATACCAATAATGGCTTTACTGTCTACTGTATCATTGTATTGCCTTCTCAACATGATT	lnc-PFDN4-3:1	lncipedia	chr20	+	53905874	53939335	---	-	intergenic	.	-	.
LNCV6_12135_PI430048170	0.0135874	2.14918	3.03752	3.08094	3.22959	2.22329	3.98162	2.31583	2.18074	1.17978	1.44667	1.64157	2.982	1.77229	LNCV6_12135_PI430048170	lncRNA	ACCTATCTTCCTGTCTATCACATAAATGTTTCCAGTGATGCCATCAATAGTTACAGAAAT	ENST00000602345	ENSEMBL_GENCODE	chr1	-	228384114	228385016	RP11-245P10.6	-	intergenic	.	-	.
LNCV6_26551_PI430048170	0.01209	2.14731	2.6536	2.50722	3.13508	2.45359	3.98004	2.34908	1.23119	1.24327	1.9035	2.54795	2.39512	1.24935	LNCV6_26551_PI430048170	lncRNA	TGGGTGTATTAAAGGTTTTCCCAGTGTGTGTCAGTGAGACTCCTGATTGAATTTAATATG	ENST00000614612	ENSEMBL_GENCODE	chr13	-	106506046	106506713	RP11-272L14.2	-	intronic_sense	Efnb2	ephrin-B2	-
LNCV6_87341_PI430048170	0.00163329	2.14395	1.71052	2.45389	2.54266	1.90033	2.70985	2.88675	1.41683	1.22048	1.64211	1.18463	1.21315	1.21995	LNCV6_87341_PI430048170	lncRNA	CCAGAGCACCTAGTATATAATGTGAATGTTAGAGGAAACACAGGATTAAAGTCTATTCAT	lnc-USP35-11:1	lncipedia	chr11	+	78210823	78236194	---	-	exonic_antisense	Gab2	GRB2-associated binding protein 2	-
LNCV6_60106_PI430048170	0.0202594	2.14385	3.14131	3.21936	1.44804	2.43954	2.62429	1.82629	1.53311	1.51228	1.42053	1.46305	1.51559	1.4613	LNCV6_60106_PI430048170	lncRNA	TTTAAATAAGGAACCGAAAAATGGAGTCTGAAAATAGAGGCGCAGAGACCGGTAAGTTGG	lnc-SERP2-1:7	lncipedia	chr13	+	44142347	44146889	---	-	intergenic	.	-	.
LNCV6_100111_PI430048170	0.0227274	2.14198	2.14582	2.48891	3.63814	3.85015	3.88061	2.83608	2.68822	1.60021	1.46707	2.04093	2.29288	2.62885	LNCV6_100111_PI430048170	lncRNA	TGATATCCAGCTCAAATATTTCCTCATCCATAAGTCCTCAGTGACTGCCATCCAGAGTAA	lnc-RRS1-2:1	lncipedia	chr8	+	66371538	66372392	---	-	intergenic	.	-	.
LNCV6_71323_PI430048170	0.0374358	2.14169	1.54649	2.59709	2.35843	3.16507	3.44146	1.51404	1.57243	1.54939	1.49491	1.43359	1.52147	1.52923	LNCV6_71323_PI430048170	lncRNA	CTGCTTTACACTGAAATGCTTTCTCCATGTTTATCCACATTGTTTCTTTCCAAGTAAAAC	lnc-NCOA3-26:1	lncipedia	chr20	+	48275925	48282196	---	-	intergenic	.	-	.
LNCV6_67270_PI430048170	0.0333084	2.14153	3.77652	3.04613	1.87575	2.56283	1.59795	2.35554	2.08754	1.39738	1.43292	1.85445	1.41457	1.41465	LNCV6_67270_PI430048170	lncRNA	CTAATGAATTCAGACAAAGGGTACCATTTTCAGTTTTTACTACTAATCCTTGCAGGTAAG	lnc-POLE2-2:3	lncipedia	chr14	-	49650118	49654320	---	-	exonic_sense	Pole2	"polymerase (DNA directed), epsilon 2, accessory subunit"	-
LNCV6_59393_PI430048170	0.00857316	2.14152	6.41573	6.0968	5.66097	5.42439	5.75068	4.86527	5.07342	5.26667	4.55538	4.1778	3.51644	4.85974	LNCV6_59393_PI430048170	lncRNA	AAGTGCTGAAGTTCAAGAGAGTGAAGGCTCTGAGGAGCATGTATCATCTGATAATTCTTG	lnc-LTA4H-2:1	lncipedia	chr12	-	96060023	96060375	---	-	intergenic	.	-	.
LNCV6_105537_PI430048170	0.0490438	2.14147	5.40346	6.8822	7.38952	5.69256	6.73666	5.3261	5.60925	5.98788	5.15829	4.73882	5.14072	5.16436	LNCV6_105537_PI430048170	lncRNA	ATCAGGAAGAAGTGTGAGCCTGGTTTCACCCAAGTCTGGGTGAAAGGGCCCCGCTACTTG	NR_002794	RefSeq	chr6	+	41249376	41249589	TREML5P	triggering receptor expressed on myeloid cells-like 5, pseudogene	intergenic	.	-	.
LNCV6_70521_PI430048170	0.0404592	2.14145	4.56016	3.9945	2.3101	3.26573	3.90418	2.87548	1.2123	2.01828	2.61854	2.43538	2.06518	3.76358	LNCV6_70521_PI430048170	lncRNA	GTTCTACTCAGTGAATGGATTACAGCGAACTGAAGAAAGAAGGTCCAGATTTCCAAATGA	lnc-MREG-3:1	lncipedia	chr2	-	215804730	215804981	---	-	intergenic	.	-	.
LNCV6_79975_PI430048170	0.0398767	2.14031	3.19552	2.84027	3.11409	2.90622	1.34377	1.41802	2.22495	1.29037	1.71431	1.282	1.26108	1.24966	LNCV6_79975_PI430048170	lncRNA	TAAAAAAGCCCAAGTTTGAATCGAGAAAACTCAGGGAGCTTCACGGTGAAGGGAGCAGTT	lnc-LY96-3:1	lncipedia	chr8	+	74055881	74056647	---	-	intergenic	.	-	.
LNCV6_17309_PI430048170	0.0322379	2.14005	2.90306	2.85984	3.5086	3.17136	4.78239	3.66074	1.23897	1.76323	3.16885	2.22664	1.95247	3.57113	LNCV6_17309_PI430048170	lncRNA	AAACACTTTATCTGGATAAATGGACCTCAAAATTTGCTCTTGGCACATGGGGGAAATTTT	ENST00000515734	ENSEMBL_GENCODE	chr5	+	60487713	60491518	PART1	-	exonic_antisense	PDE4D	"phosphodiesterase 4D, cAMP-specific"	-
LNCV6_35730_PI430048170	0.0307548	2.13906	5.54522	5.84019	4.16023	4.39007	4.92537	3.90574	4.05678	3.48981	4.12156	4.00426	3.7004	3.77143	LNCV6_35730_PI430048170	lncRNA	TGCAGTAACAGGTGTAAGCATTCCAGCAGCAGTTTGTTGATCATGTGATATCAGAAATGC	ENST00000517114	ENSEMBL_GENCODE	chr2	-	196686148	196686330	SCARNA16	-	intronic_antisense	Ccdc150	coiled-coil domain containing 150	+
LNCV6_51811_PI430048170	0.0169007	2.13426	3.02321	2.25271	3.01189	3.44927	4.02899	3.71092	1.90765	1.58419	1.42736	2.76553	1.4544	3.28443	LNCV6_51811_PI430048170	lncRNA	GTTTAATAATAAAAACTAGAGTGCATACATCTCAACAAATCTTAGCCCAGGCCAGGCGGC	lnc-C6orf123-3:1	lncipedia	chr6	-	167737035	167739926	---	-	intergenic	.	-	.
LNCV6_69146_PI430048170	0.00917499	2.12711	4.56311	4.62006	4.12821	3.87571	5.10392	3.44813	3.23729	2.40435	4.17912	2.89155	3.13646	3.32783	LNCV6_69146_PI430048170	lncRNA	ATGTTACTAGAAGGCAGGGCTAATCCTCATGCTAAGGACATTATGAGGCTACAGCATTGC	lnc-KLF5-4:1	lncipedia	chr13	+	73036400	73036848	---	-	intergenic	.	-	.
LNCV6_111311_PI430048170	0.0387084	2.12681	2.81179	3.30223	3.48094	4.00764	5.09598	4.29878	1.93853	3.40677	3.49461	2.74655	2.56775	2.95181	LNCV6_111311_PI430048170	lncRNA	TGTCCTCTGCTTTGACCTCAGCAGATCACAAGATGGAAGTCACAATTACAAGTGGAAGCA	lnc-MAP9-3:1	lncipedia	chr4	-	155383106	155384102	---	-	intergenic	.	-	.
LNCV6_115452_PI430048170	0.00446722	2.12624	2.71871	2.86023	1.36867	2.88215	2.52863	2.50414	1.32929	1.31915	1.30827	1.24684	2.0667	1.33802	LNCV6_115452_PI430048170	lncRNA	TTCCAATTCTAACATTCAGAAATACAAGATAGAGAGCACTCTATAAATTGACCAAGTGCC	lnc-RIF1-2:1	lncipedia	chr2	+	151787298	151796509	---	-	intergenic	.	-	.
LNCV6_15381_PI430048170	0.00458018	2.1198	3.70849	3.96567	4.0261	3.50447	4.83523	3.41061	2.69006	2.21898	2.32247	3.48551	3.17033	3.12855	LNCV6_15381_PI430048170	lncRNA	TCATTTACAGTCCCACTCACCAGCTGTTTTGCTAGAATTTTTGACATGAGAGGCTGGTGG	ENST00000467995	ENSEMBL_GENCODE	chr3	+	157089881	157099829	LINC00881	-	intergenic	.	-	.
LNCV6_72705_PI430048170	0.0387138	2.11927	3.00522	2.40925	1.26918	3.68193	3.29331	2.77303	1.22261	1.49508	1.20038	2.0625	1.8541	2.60806	LNCV6_72705_PI430048170	lncRNA	TTTCATAGCCATAAGAAATGCTGCTTTCTCTGAAGTCGGCATTGGGATCTCTGCCAATGC	lnc-TPRXL-3:1	lncipedia	chr3	+	13895024	13926963	---	-	exonic_sense	Vmn1r43	-	+
LNCV6_90954_PI430048170	0.0365947	2.11906	3.8173	4.07892	5.15153	4.64234	5.80026	3.86429	2.65246	3.47077	3.85442	3.64383	4.05337	3.94624	LNCV6_90954_PI430048170	lncRNA	TTCATCTTGTAGTGACTCAATTTTGCCCAAGGAGCTCCAGCTATTATCTTTTCCAAACCC	lnc-ATP5B-3:1	lncipedia	chr12	-	56611294	56611854	---	-	exonic_sense	baz2a	"bromodomain adjacent to zinc finger domain, 2A"	-
LNCV6_9426_PI430048170	0.044074	2.11819	2.46521	1.17394	1.45039	3.19374	3.07196	1.9643	1.32641	1.16799	1.18124	1.80236	1.16786	1.22467	LNCV6_9426_PI430048170	lncRNA	TTGCCACCTGAGCACAGTCAGCAGTCAGCATAAAAAAGTGATAATGGGAAGTTAATGTCT	NR_036237	RefSeq	chr4	+	28819581	28819668	MIR4275	microRNA 4275	intergenic	.	-	.
LNCV6_40327_PI430048170	0.0433018	2.11739	8.20107	8.43022	9.53603	8.83894	9.91596	7.7181	8.13345	7.9753	7.85447	7.2459	8.18736	7.76339	LNCV6_40327_PI430048170	lncRNA	GAGAACAGCCTAAGCCAAGGGAGGGGAGATTCTAAAAGAAATGACTGTAATTAAAGGTAG	lnc-LGALSL-1:1	lncipedia	chr2	+	64273884	64291563	---	-	intergenic	.	-	.
LNCV6_94292_PI430048170	0.0355877	2.11521	4.27303	4.67545	3.28885	4.09696	5.63182	3.92936	2.69737	2.92091	3.91387	4.11	2.82555	3.47091	LNCV6_94292_PI430048170	lncRNA	ACTGTACTTGTCCCAACCGTACAGATGAGAAAGCTGAGACTCAGGGCCAGCAACCCGGGT	NR_126047	RefSeq	chr9	+	62897375	62899777	LOC728673	uncharacterized LOC728673	intergenic	.	-	.
LNCV6_63481_PI430048170	0.0302593	2.11489	3.38447	2.68798	2.71115	2.46981	4.53909	3.0623	2.49999	2.32268	2.30974	2.67228	1.4103	1.99769	LNCV6_63481_PI430048170	lncRNA	ACTTCAGTGGCCATTCCTCTGGGGGAAAACAGGCCCAATCCCAAACAGGGACCTGAAGGA	lnc-CYGB-3:1	lncipedia	chr17	-	76517556	76520664	---	-	intergenic	.	-	.
LNCV6_55682_PI430048170	0.0407282	2.11427	3.58196	5.64857	4.814	4.98457	3.54808	4.70471	3.67703	3.20719	2.83051	2.96355	4.44414	4.07272	LNCV6_55682_PI430048170	lncRNA	GATGTTTGTTTGTCTACCCACTTAAAACACCCTGTTGAATAAAAATTACTCAAGGAACAC	lnc-GALNT2-2:4	lncipedia	chr1	+	230002679	230007165	---	-	intergenic	.	-	.
LNCV6_55155_PI430048170	0.0145739	2.11202	2.34245	3.35226	3.98726	4.16976	3.79256	3.02922	2.20042	2.03051	2.72445	2.12654	2.88249	2.73601	LNCV6_55155_PI430048170	lncRNA	GGGAATACAGATTTGGCTGGTTAGCAAAAATATGATAAAGGCATATCAGTATTAGTTGTG	lnc-PAPPA2-6:1	lncipedia	chr1	+	175967145	175976952	---	-	exonic_antisense	Mir1843b	-	-
LNCV6_94288_PI430048170	0.0312544	2.11115	3.40285	2.73711	2.73908	3.28467	1.17434	3.03513	1.4621	1.95562	1.17712	1.69975	2.70354	1.16409	LNCV6_94288_PI430048170	lncRNA	AATGTTTTCTGTAAATTAAACATCAATAGACTTGATAATCATATTTTAGGAACATTTTTT	lnc-RP11-298P3.4.1-4:1	lncipedia	chr13	-	32510291	32510887	---	-	intronic_sense	LOC101866110	-	-
LNCV6_13735_PI430048170	0.0111958	2.10704	4.19	3.94195	4.61946	3.72337	3.75587	3.07829	3.15501	3.17336	2.93412	1.39472	2.92176	3.09296	LNCV6_13735_PI430048170	lncRNA	TTGTGTCCAGGGCAGTGTTTATAAACCTGGAACCCATAGTCACTGATGAAGTTTGCACTG	ENST00000454537	ENSEMBL_GENCODE	chr2	-	153421685	153449818	AC012501.2	-	intergenic	.	-	.
LNCV6_77055_PI430048170	0.0309027	2.10452	4.11368	2.70732	3.97209	4.12282	4.05917	2.41603	2.89625	3.14502	2.88249	1.62211	2.44251	2.41747	LNCV6_77055_PI430048170	lncRNA	AAGATCAACACTAGGATGATGACGGTGAGCAGAATGGTCATGATGATGCACACAATCAGG	lnc-HLA-F-2:1	lncipedia	chr6	+	29737015	29751091	---	-	exonic_antisense	CD9	CD9 molecule	-
LNCV6_115253_PI430048170	0.0284814	2.10375	4.81679	4.86296	5.46842	4.86407	6.63217	4.71499	4.22578	4.23188	4.03181	4.34512	4.84719	4.23178	LNCV6_115253_PI430048170	lncRNA	ATGGAGATGCACGTGGTCCACAGTAACACAAAGTACCAGAGCATGGAGGAGGCACCACGC	lnc-DGCR2-1:1	lncipedia	chr22	-	19031563	19034564	---	-	exonic_sense	Car15	-	-
LNCV6_68349_PI430048170	0.0266145	2.10343	3.0458	2.91765	2.7262	3.30984	1.17033	2.99906	1.20542	1.34039	1.18514	2.4219	1.18675	2.46002	LNCV6_68349_PI430048170	lncRNA	AAGAAATTGTGGAATTGATGCACAGTGTTTCTTAAGAAGATCACAGCAAAAGGAGCAGTT	lnc-PTGER3-9:1	lncipedia	chr1	-	70660656	70661265	---	-	intergenic	.	-	.
LNCV6_36214_PI430048170	0.0168624	2.10266	3.85313	3.28142	2.8098	3.1017	1.81223	3.23129	1.61821	1.6122	2.88704	1.44945	2.53504	1.58464	LNCV6_36214_PI430048170	lncRNA	AACGAGAAATAACACTTTAAATAAAACTTTTTCCATGAGGAAGGTACAGTAATTATCCAC	ENST00000612089	ENSEMBL_GENCODE	chr1	-	63549489	63549608	DLEU2_1	-	intronic_antisense	efcab7	EF-hand calcium binding domain 7	+
LNCV6_119837_PI430048170	0.0265782	2.10248	2.29087	1.93446	2.20913	1.87628	3.86687	2.32125	1.18235	1.16733	1.4199	1.25916	2.48352	1.15703	LNCV6_119837_PI430048170	lncRNA	CAAGATGAAATCCACCCATCATTTCTGAATGGCTCAGTTTTGATTTCATCTCCCAAGGTC	ENST00000512133	ENSEMBL_GENCODE	chr12	+	129109629	129113294	RP11-669N7.2	-	intronic_antisense	tmem132d	transmembrane protein 132D	-
LNCV6_80933_PI430048170	0.0322029	2.10223	2.11364	1.97217	2.42977	2.49999	4.01787	3.21672	1.72269	1.18105	1.59902	2.67044	1.77492	1.54663	LNCV6_80933_PI430048170	lncRNA	AAGCACCACCTAAGTTTCTTGATTCATGGCATGTGTTCTTAAACCAATTTACTATCCACT	lnc-RMI1-6:2	lncipedia	chr9	+	83817965	83828179	---	-	bidirectional	GKAP1	G kinase anchoring protein 1	-
LNCV6_121442_PI430048170	0.0385435	2.10149	3.1164	2.89437	3.5649	2.11934	4.3336	2.47547	1.3528	3.05402	1.32246	1.94381	2.2421	2.50236	LNCV6_121442_PI430048170	lncRNA	GTGAAGAGCTTTCTGCATAAGAGAGAGCAAGAGAGATAAATAAACCCACATCTTCCTCTG	ENST00000478468	ENSEMBL_GENCODE	chr2	+	9638772	9649439	RP11-521D12.1	-	intronic_sense	Os11g0214100	-	+
LNCV6_117378_PI430048170	0.0062336	2.10132	8.83558	8.72105	9.43467	9.30144	9.29583	7.86057	8.36241	8.30802	7.69067	7.77876	7.74112	7.42092	LNCV6_117378_PI430048170	lncRNA	AGCATGAGAACTAGCTCAGAACTTTAAAACAGATCTGCACTTCCAGAGCACAGCTATTGG	lnc-SENP6-6:1	lncipedia	chr6	+	75586121	75586461	---	-	intergenic	.	-	.
LNCV6_80031_PI430048170	0.0325147	2.09805	1.38004	3.22279	1.44538	2.47196	2.39218	2.95754	1.40561	1.43712	1.38749	1.38095	1.39058	1.39928	LNCV6_80031_PI430048170	lncRNA	CCTAGGGAAGGGTTAAATGGCTTTTTATACTATTGCATCTTCTGTATTTACCATCAATTC	lnc-DCAF4L2-3:1	lncipedia	chr8	-	88032015	88034562	---	-	intronic_sense	MMP16	matrix metallopeptidase 16 (membrane-inserted)	-
LNCV6_4986_PI430048170	0.0367403	2.09641	5.9559	6.41905	4.20654	5.50749	5.31807	4.72653	4.04995	3.70895	5.18106	4.75568	3.95294	4.59516	LNCV6_4986_PI430048170	lncRNA	GACTTTGACAGCGCAGGTCAGTACAATACCTGCAAGCTGCCACTCAGCTTTCCTATAATG	NR_002976	RefSeq	chr1	-	28580380	28580512	SNORA44	small nucleolar RNA, H/ACA box 44	intergenic	.	-	.
LNCV6_6737_PI430048170	0.0118401	2.09151	5.56401	5.97658	6.96061	7.08254	6.19775	5.69683	4.85969	5.2117	5.62028	5.09932	5.66734	5.19352	LNCV6_6737_PI430048170	lncRNA	ATTAAGCCTCAGCTGGTTTTGCTACTTTTGTAACCCATATTAAAGGTGATTCGGACTTTT	NR_024046	RefSeq	chr3	+	47011541	47013467	NRADDP	neurotrophin receptor associated death domain, pseudogene	exonic_sense	Nradd	-	+
LNCV6_69643_PI430048170	0.015445	2.09012	5.54983	6.02706	4.17514	5.06048	4.84848	4.89197	4.43893	3.32846	3.83537	4.98449	3.44062	4.14452	LNCV6_69643_PI430048170	lncRNA	ACTACTTCCTTAAGATCATCGTAAGTGCAGGCAACTATTGGATGATTATCCGAAATGTTT	lnc-GCN1L1-2:1	lncipedia	chr12	-	120199456	120201095	---	-	exonic_sense	rla-0	-	-
LNCV6_47365_PI430048170	0.0087244	2.08863	2.1147	3.17362	3.49543	2.10614	3.08876	3.30963	2.00443	1.54062	2.15748	1.56993	2.48812	1.43991	LNCV6_47365_PI430048170	lncRNA	TCCATGGGATCATTAGAGTCCTTCTCTTGCAGCTGTTGGGAGAATGAAACACAAGGAAAG	lnc-MPRIP-1:2	lncipedia	chr17	+	17021981	17023458	---	-	intergenic	.	-	.
LNCV6_93880_PI430048170	0.0279347	2.08828	3.24162	3.32194	3.43687	3.30772	5.1245	3.49438	2.45754	2.07509	3.51145	3.05968	2.50364	2.63864	LNCV6_93880_PI430048170	lncRNA	TTCCTCTTCTTCTCAGGACAGGTGCAGCCGTGTTAAGGAGAGGACATTCGAGAGGGCGTG	lnc-SYNPO-6:2	lncipedia	chr5	+	150507639	150521102	---	-	exonic_sense	NDST1	N-deacetylase/N-sulfotransferase (heparan glucosaminyl) 1	+
LNCV6_108845_PI430048170	0.0478224	2.08765	2.62409	3.03048	3.61888	3.5672	3.3053	1.29173	2.84046	2.07004	2.35858	1.27391	1.57796	1.289	LNCV6_108845_PI430048170	lncRNA	CTTATTCTCATTCTGAAGATAAGGGAGAGGAGAGCAAACCAGAGAAGAAAGAAGAGTCAG	lnc-NHS-1:1	lncipedia	chrX	+	17282636	17283093	---	-	intergenic	.	-	.
LNCV6_89446_PI430048170	0.0199604	2.08319	3.93008	3.63607	4.47928	4.41934	4.98384	3.5505	2.58316	3.78639	3.37521	1.66509	3.70407	3.12217	LNCV6_89446_PI430048170	lncRNA	AAGAAGAAGCACTTTGTCTGAAGAGGACACGCAAGGAACTACAGGATCTCATGCACATCT	lnc-BAIAP2L2-1:1	lncipedia	chr22	-	38123203	38127228	---	-	exonic_sense	Pla2g6	"phospholipase A2, group VI (cytosolic, calcium-independent)"	-
LNCV6_77511_PI430048170	0.00942704	2.07846	2.32103	2.46768	2.43367	1.20488	3.06195	2.61645	1.20588	1.19616	1.21565	1.53013	1.1883	1.86978	LNCV6_77511_PI430048170	lncRNA	ATAAATTAATCGCCTTGACAGATAACACTTTGCTCAATCTCTTGGCAAATATGGCATCAT	lnc-ZNF292-1:1	lncipedia	chr6	+	86970465	86971193	---	-	exonic_sense	rpl7l1	ribosomal protein L7-like 1	+
LNCV6_98990_PI430048170	0.0183918	2.07749	2.97591	3.15616	3.65442	2.91398	3.21001	1.86604	1.17466	1.16092	1.80138	2.03617	3.27373	1.15319	LNCV6_98990_PI430048170	lncRNA	TAGGCAATAGAGATCAAGAGCACTGGTGAGCTGAAGTACACAATGTTTCAAGACCAGAAA	lnc-GJA1-6:1	lncipedia	chr6	+	121682924	121684272	---	-	intergenic	.	-	.
LNCV6_82432_PI430048170	0.0280754	2.077	4.34394	4.47934	5.14382	5.15137	6.38794	4.83167	3.60606	4.16784	4.40252	4.08782	4.53404	4.10505	LNCV6_82432_PI430048170	lncRNA	GGAAAGGGGGACTGTTAGCAGCGTAGGATTGAGGAGTTGGAAGAGACCTTTAAGACAGCT	ENST00000459938	ENSEMBL_GENCODE	chr15	+	84394072	84394336	RN7SL417P	-	intergenic	.	-	.
LNCV6_19440_PI430048170	0.00752739	2.07676	7.06483	7.33885	7.42494	7.96169	6.20973	6.94741	6.12541	6.5955	5.95206	6.00979	6.1318	6.2722	LNCV6_19440_PI430048170	lncRNA	GGCATCCACTGATTCTGAGATCCTATATTTCTTTGAGAAAACAACTGAATAAAACATAGC	ENST00000609813	ENSEMBL_GENCODE	chr7	+	5556731	5557245	CTB-161C1.1	-	intergenic	.	-	.
LNCV6_27022_PI430048170	0.0353013	2.0766	3.81824	3.82229	2.59987	4.13176	3.84598	3.25782	1.20715	1.20679	1.74524	3.55625	1.19488	3.85544	LNCV6_27022_PI430048170	lncRNA	CAAATCATTTTCAGAAAGGAGATTAAGCATTCTTTGCTGGGAAAAGGAGAAATTACCAGA	NR_039985	RefSeq	chr14	+	61570539	61654713	FLJ22447	uncharacterized LOC400221	intergenic	.	-	.
LNCV6_107283_PI430048170	0.0319105	2.07323	3.32642	1.90978	3.57567	3.39817	4.31166	3.20131	2.11154	2.57762	2.10627	2.36768	1.70454	3.08484	LNCV6_107283_PI430048170	lncRNA	TGTGATTCTCCTTTCATCTGATCCACAGAGGCAGAGAAGGGTGCCAGGGAGTGAGGGCGT	lnc-APRT-1:1	lncipedia	chr16	-	88824788	88827116	---	-	exonic_sense	galns	galactosamine (N-acetyl)-6-sulfatase	-
LNCV6_120230_PI430048170	0.00316608	2.07282	4.34039	4.99308	5.36944	4.84671	4.97996	4.11331	4.25869	3.5148	3.38853	3.60736	4.35699	3.13944	LNCV6_120230_PI430048170	lncRNA	CCAGCAAGGGAGTTTTTCTGTATTCACTTTGGTGGAAATAGCAAAACTTGACAGAAAAAA	NR_038421	RefSeq	chr14	+	75294403	75296408	LINC01220	long intergenic non-protein coding RNA 1220	intergenic	.	-	.
LNCV6_35613_PI430048170	0.0475552	2.07107	4.75967	4.497	3.56703	3.65766	5.74464	4.06849	3.87182	2.51299	3.76611	3.74328	3.38474	3.58484	LNCV6_35613_PI430048170	lncRNA	GTGCCTGTAACACCGGGGCAAAGAGAAAGTGGCTATTTCTACCCGAGTAGCTGGGACTAC	ENST00000517240	ENSEMBL_GENCODE	chr3	+	3102913	3103015	SNORA43	-	intronic_antisense	IL5RA	"interleukin 5 receptor, alpha"	-
LNCV6_105189_PI430048170	0.0485275	2.07024	2.41167	1.96363	3.17951	3.23709	4.13484	2.1983	1.26904	1.23947	2.51935	2.66724	2.30783	1.1889	LNCV6_105189_PI430048170	lncRNA	TATGGACCTCTTTGGTCAGAATTCATAGTTCCCTGTAGTATACTCCACGGCCTCACTGAA	lnc-C10orf96-1:2	lncipedia	chr10	+	116276665	116281082	---	-	intergenic	.	-	.
LNCV6_61623_PI430048170	0.013821	2.06845	4.11469	3.4322	2.55882	3.46937	3.13176	3.51401	1.32373	1.58696	2.18228	2.69639	3.43313	2.08021	LNCV6_61623_PI430048170	lncRNA	AGTCTTATATTGTGCCTTGTCTGTTGTGATGTCTCACTACAGTAATGATTAAGATGATGA	NR_120343	RefSeq	chr15	-	27157734	27161319	GABRG3-AS1	GABRG3 antisense RNA 1	intronic_antisense	Gabrg3	"gamma-aminobutyric acid (GABA) A receptor, gamma 3"	+
LNCV6_24865_PI430048170	0.0352351	2.06756	2.54461	3.81162	3.74019	4.40138	4.16592	3.37008	2.70115	1.52394	3.36952	1.46751	3.83734	1.68086	LNCV6_24865_PI430048170	lncRNA	AAATCGCAAGATAGTGGCAGTGATGATCTTGGCGTTCAATCGATTGATCTGACTTCCCAG	ENST00000622671	ENSEMBL_GENCODE	chr12	-	25385670	25386241	RP11-707G18.1	-	intergenic	.	-	.
LNCV6_23460_PI430048170	0.021971	2.06162	2.85377	3.6542	4.63548	4.04122	4.65254	3.48272	3.26072	3.08862	2.68199	3.07954	2.86927	2.80903	LNCV6_23460_PI430048170	lncRNA	AATGTGCTGAGAAGTTTCCCCTGAAAAAATCAGAAACAAAACTCACCTCAGGAGAGGCCC	ENST00000534483	ENSEMBL_GENCODE	chr11	+	327171	329453	RP11-326C3.12	-	intronic_sense	Os10g0463900	-	+
LNCV6_113855_PI430048170	0.0130229	2.05947	6.33036	6.39841	5.0012	5.50828	5.12632	5.11084	4.8432	4.84055	4.69417	4.26742	4.80259	4.39318	LNCV6_113855_PI430048170	lncRNA	CATCCTCCAGACCTACTTTCAGCGGAACAGGGAAGAGGGTGTGGATAACCTCTTGGCCTT	lnc-RP11-350F16.2.1-7:1	lncipedia	chr8	-	47194001	47194347	---	-	exonic_sense	atp6v1g1	"ATPase, H+ transporting, lysosomal 13kDa, V1 subunit G1"	-
LNCV6_125822_PI430048170	0.0286297	2.05856	2.59269	2.25601	1.68788	2.78063	3.14598	1.15425	1.21729	1.19236	1.59437	1.52891	1.19917	1.44535	LNCV6_125822_PI430048170	lncRNA	ATTCAGCCATCCATTCATTCTTTGCACAATTGTTAACTGAACGTCCTGTAAATGCCTGGT	NONHSAT134370	NONCODE	chr9	+	114171296	114173610	---	-	intronic_sense	Col27a1	"collagen, type XXVII, alpha 1"	+
LNCV6_80834_PI430048170	0.00819873	2.04717	4.10675	4.68836	3.57479	3.62748	2.98657	4.03712	2.46618	2.63272	2.49605	2.6248	3.63205	3.14142	LNCV6_80834_PI430048170	lncRNA	CCAATTTGAATGAGAGACATGAAATCACAGATGCAGCATTTCTTGCAATAAGAGATACTA	lnc-ANKRD20A4-1:1	lncipedia	chr9	+	64439345	64440180	---	-	intergenic	.	-	.
LNCV6_40594_PI430048170	0.0226783	2.04547	2.41848	2.40975	2.28652	1.4724	3.43101	1.66177	1.17719	1.16269	1.68331	1.16144	1.54458	1.53962	LNCV6_40594_PI430048170	lncRNA	GACTGGAAGTGATGTGTGCATAAAAAGCAAATGTGTCTTCTTTGCATCTTTTTTCATCTC	lnc-ZNF727-3:1	lncipedia	chr7	+	64024069	64027002	---	-	intronic_sense	znf1003	-	+
LNCV6_92710_PI430048170	0.0103983	2.04371	2.9041	2.56757	2.6464	2.46846	3.92517	3.54465	1.59141	2.46768	1.65879	2.43139	2.46874	1.50886	LNCV6_92710_PI430048170	lncRNA	TGACACAAGTGGATTTTATTATGAGAACAGTAGGAAACAATGGAGAGGGGTTTTCTGGGG	lnc-HIP1R-2:1	lncipedia	chr12	+	122907038	122907642	---	-	intergenic	.	-	.
LNCV6_105588_PI430048170	0.0393971	2.04321	8.59256	8.31958	6.78777	7.53074	7.02298	6.86985	7.01028	6.7723	6.38028	6.77165	6.33396	6.63384	LNCV6_105588_PI430048170	lncRNA	AAGAACATCCTGGCCTATGTGTAGGTGATGTTGCAAAGAAACTGGCAGAGGTGGAATAAC	lnc-EMB-9:1	lncipedia	chr5	-	51409616	51410205	---	-	intergenic	.	-	.
LNCV6_69351_PI430048170	0.00926089	2.03963	2.46265	2.40641	2.93934	1.24618	2.79555	2.54058	1.24401	1.21618	1.81988	1.58343	1.56487	1.20451	LNCV6_69351_PI430048170	lncRNA	ATGTTCTTGTAAATGGTGCTATGAAGAGTCCCTTCAAGTGTTCTATCAAAGGCAGGGTCT	lnc-FAM82A1-5:1	lncipedia	chr2	+	37921390	37921829	---	-	intergenic	.	-	.
LNCV6_84819_PI430048170	0.0107734	2.03744	1.96489	2.81114	3.32713	2.61893	3.52516	3.37363	1.55657	1.50502	2.2789	1.47531	2.83734	1.7987	LNCV6_84819_PI430048170	lncRNA	TCCTCAGACATGAGACGGTGCACTCAGCCTTAATGGCTAGCAGGCAACAGCACTTCCACT	lnc-PNKP-5:1	lncipedia	chr19	-	49870327	49870553	---	-	intronic_sense	AKT1S1	AKT1 substrate 1 (proline-rich)	-
LNCV6_51491_PI430048170	0.00486568	2.03639	4.03158	3.73543	4.13663	3.59171	4.08687	3.9364	1.89626	3.18485	3.06691	2.24821	3.03688	3.43806	LNCV6_51491_PI430048170	lncRNA	AGATATGGTATTCCTCTTGGGAATACTGGGGCTCAAGAGAAGTGAATCGATTTGACAGAG	lnc-ACBD6-1:3	lncipedia	chr1	-	180269713	180275054	---	-	exonic_antisense	Lhx4	LIM homeobox 4	+
LNCV6_35957_PI430048170	0.00762901	2.0361	1.77297	3.08433	1.65002	2.18228	2.54067	2.64799	1.34486	1.33278	1.31987	1.24604	1.37723	1.59729	LNCV6_35957_PI430048170	lncRNA	TGGAGATAAATTAGCAGCATTACAAATTTTGCCATTGCTGTCAGTCACCTTGAGACAAGT	ENST00000516013	ENSEMBL_GENCODE	chr12	+	60363822	60363935	SNORA19	-	intergenic	.	-	.
LNCV6_73977_PI430048170	0.0197706	2.03132	2.91963	3.55775	2.27396	3.53277	1.81755	2.79862	2.64268	1.58732	2.11913	1.71413	1.54363	1.57078	LNCV6_73977_PI430048170	lncRNA	AATCAAGATAATTTACAGTATTAGTAGATTATCTGGGCATCTCAACAGATTAAAGAGAGT	lnc-PAK2-2:1	lncipedia	chr3	+	196838872	196839589	---	-	intergenic	.	-	.
LNCV6_30116_PI430048170	0.00693364	2.03005	2.24051	2.09828	2.44938	3.03442	3.05756	1.7261	1.48987	1.51483	1.40671	1.62198	1.48279	1.43506	LNCV6_30116_PI430048170	lncRNA	TATCATGGTAAACTTTTGAGTCTAAGGGATGATGCTTGACAGCCACACATGGTGGGTGTG	ENST00000584203	ENSEMBL_GENCODE	chr17	-	17167946	17185554	RP11-45M22.3	-	exonic_antisense	Mprip	myosin phosphatase Rho interacting protein	+
LNCV6_122039_PI430048170	0.0153597	2.02774	1.51804	2.14261	2.99738	2.26017	3.35219	2.57445	1.33872	1.51968	2.27618	1.17036	1.17542	1.639	LNCV6_122039_PI430048170	lncRNA	ATAAACTCCCAGGTGGAGTACAAACAGCCTTCAACAATGGCACCATCATTGGTACCAATG	ENST00000379053	ENSEMBL_GENCODE	chr20	-	5496067	5504613	LINC00654	-	intergenic	.	-	.
LNCV6_47892_PI430048170	0.0105135	2.02738	4.04176	4.41609	5.30379	4.45351	5.45967	4.14685	3.51821	3.88242	3.80305	3.00752	4.19217	3.68969	LNCV6_47892_PI430048170	lncRNA	CAGCTGTGAAGGAGAAGAGAGCATTTTATTTTAAAGGAAGATTACTGACCATGTTCCCAT	lnc-PELI1-3:1	lncipedia	chr2	-	64275900	64276851	---	-	intergenic	.	-	.
LNCV6_59265_PI430048170	0.0175564	2.02659	13.3397	13.2961	13.9252	13.1336	14	12.1623	12.7794	12.5437	12.3762	12.2062	12.2491	12.1749	LNCV6_59265_PI430048170	lncRNA	TATTGGAGCTTTGCAGGAAGTGAGACCTATCTGGTTGACCTTTTTGAGGACATCAACCTG	lnc-ZFC3H1-13:1	lncipedia	chr12	-	72431721	72432075	---	-	intronic_antisense	Trhde	thyrotropin-releasing hormone degrading enzyme	+
LNCV6_85861_PI430048170	0.0342248	2.02594	2.86713	3.06894	4.00165	3.70388	4.69472	3.21683	3.43107	2.11453	2.32071	3.0114	3.12054	1.36814	LNCV6_85861_PI430048170	lncRNA	CTTCCAGGGTCCCCAAGACTTTAATATCATTTCTGGAGCATATGTGATGATAATGTAATA	lnc-CEP44-4:3	lncipedia	chr4	+	173879369	173897492	---	-	intergenic	.	-	.
LNCV6_15599_PI430048170	0.034991	2.02018	3.71747	2.81562	2.81876	2.41917	2.55456	1.35905	1.38941	1.35003	2.2448	1.65665	1.40743	2.20174	LNCV6_15599_PI430048170	lncRNA	CCAGGGGCCCATGACTGTAGTCACCTAACTACCTGGGAATCTTTAAGAAACACCAAAGCC	ENST00000421870	ENSEMBL_GENCODE	chr3	-	184546714	184556918	EIF2B5-AS1	-	intergenic	.	-	.
LNCV6_12321_PI430048170	0.0329285	2.01987	2.68459	2.84175	2.34407	1.19828	1.16898	2.43993	1.18626	1.17134	1.17692	1.53497	1.17382	1.16266	LNCV6_12321_PI430048170	lncRNA	AGAAGAGGAACAGAAACTGATTTTAATCTCAAGGGGCTGAAGCTGGAGCTCCACATGTGA	ENST00000435573	ENSEMBL_GENCODE	chr2	+	680081	697371	AC092159.2	-	intergenic	.	-	.
LNCV6_52326_PI430048170	0.0401467	2.01964	6.1635	6.19026	7.92578	6.99625	5.94857	6.20167	5.49241	5.6898	4.84215	6.25781	6.10037	5.69573	LNCV6_52326_PI430048170	lncRNA	GGAAAGAGAAGTGGAAACTCAAGAGGTGAGAAAATGCTTTTAGTAAGGACCATCAACCTA	lnc-DIRAS3-1:1	lncipedia	chr1	-	68122690	68124809	---	-	exonic_sense	WLS	wntless Wnt ligand secretion mediator	-
LNCV6_17863_PI430048170	0.00467355	2.01886	2.99322	2.21626	2.06969	1.86101	1.59285	1.99879	1.20908	1.18751	1.1559	1.16756	1.19414	1.16742	LNCV6_17863_PI430048170	lncRNA	GGTTCGAGACCCGCGGGTGCTTACTGACCCTTTTATGCAATAAATTCGGTATAATCTGTC	ENST00000602301	ENSEMBL_GENCODE	chr5	-	136080471	136080597	VTRNA2-1	-	intergenic	.	-	.
LNCV6_93717_PI430048170	0.00972807	2.01712	5.23499	6.05836	6.35305	5.45283	4.79999	5.11573	4.66078	5.00943	4.73595	4.57854	4.19294	4.21818	LNCV6_93717_PI430048170	lncRNA	ACAATATTGGTGGGGAAAATTAGTGGGGTCATCTAATCGAAGCACAAAGCTCACTTACTC	lnc-SLC2A14-4:2	lncipedia	chr12	-	7933477	7936184	---	-	exonic_sense	SLC2A3	"solute carrier family 2 (facilitated glucose transporter), member 3"	-
LNCV6_104110_PI430048170	0.0393496	2.01666	2.11577	2.77738	3.25372	1.49668	2.45754	1.19738	1.99585	1.21041	1.21242	1.16759	1.22541	1.22306	LNCV6_104110_PI430048170	lncRNA	CTGTTTACTATCAGTGTGAGCAAGGACAGGCAGCATCATCAAGACTGGTATTCCAAGGTT	lnc-MAP3K9-4:1	lncipedia	chr14	-	70858843	70859429	---	-	intergenic	.	-	.
LNCV6_77465_PI430048170	0.00393649	2.0151	3.46132	3.63067	2.23109	3.32253	2.96257	2.88948	2.1127	2.08195	2.2711	2.19068	2.38723	1.70942	LNCV6_77465_PI430048170	lncRNA	AAGTGACATCGTTCATAATAAATTCCAAAACAACTTTCCTGCTAAGGCCATTGAACACAA	lnc-TTK-2:1	lncipedia	chr6	+	79964214	79964519	---	-	intergenic	.	-	.
LNCV6_85308_PI430048170	0.031164	2.01407	1.17099	2.69258	2.238	2.72946	2.39909	1.15615	1.20554	1.18567	1.20852	1.18669	1.18971	1.16284	LNCV6_85308_PI430048170	lncRNA	AAATGTCCACCGTGAAAGACAGATTCAAAAACTGAAGAAACAGTATCCTGAATCCCTTTC	lnc-COX10-11:1	lncipedia	chr17	+	13560453	13568366	---	-	intronic_antisense	hs3st3b1b	-	-
LNCV6_19999_PI430048170	0.0438486	2.0136	2.27579	3.1199	3.10821	3.93296	4.36971	3.15426	1.1895	2.78372	1.43551	3.47697	2.48197	2.22812	LNCV6_19999_PI430048170	lncRNA	CATTTCTTAATCTTTAGGCTTCACCTTCCTTAACTGAAAATAAAGCCATAAGTTACCTCC	ENST00000416593	ENSEMBL_GENCODE	chr7	+	95471835	95473998	AC004012.1	-	intergenic	.	-	.
LNCV6_35801_PI430048170	0.019864	2.01225	3.66702	3.78823	3.55085	3.52062	4.82156	2.81042	2.65333	2.20424	2.43456	3.88194	2.40713	2.55873	LNCV6_35801_PI430048170	lncRNA	TACACTGGCTGTACAGAAAGAGGAGCTAGAGTAAACCTACCTAATATACACCTCAGCCCA	ENST00000384171	ENSEMBL_GENCODE	chr2	-	10296047	10296180	SNORA51	-	intronic_sense	nol10	nucleolar protein 10	-
LNCV6_92546_PI430048170	0.016329	2.01031	6.79217	6.95633	7.81117	7.59888	7.79355	6.50013	5.67066	6.76288	6.29944	5.23922	7.09178	6.0868	LNCV6_92546_PI430048170	lncRNA	TGGGTTTTGTTTCACTTCTGGTTCAAAAACCTATTGACTTGGGTGATGTCTTGCACACAG	lnc-GMIP-1:2	lncipedia	chr19	-	19627504	19628221	---	-	exonic_sense	LPAR2	lysophosphatidic acid receptor 2	-
LNCV6_71744_PI430048170	0.0113031	2.00374	3.0988	3.23817	3.42108	2.25904	3.78705	2.39434	1.60073	1.53656	2.28221	2.75453	2.28965	1.92465	LNCV6_71744_PI430048170	lncRNA	ACTTTTTGAGGAGATTTTAGATTTTTTCCACTGCGCAGACCCAGCGACTTTGGAGTTCCC	lnc-TMEM50B-4:1	lncipedia	chr21	-	33324476	33335612	---	-	exonic_antisense	IFNAR1	"interferon (alpha, beta and omega) receptor 1"	+
LNCV6_44560_PI430048170	0.0224122	2.00142	3.34604	4.57575	4.7978	4.20326	4.5436	3.6427	2.00518	3.97726	3.4981	3.03258	2.46981	3.72304	LNCV6_44560_PI430048170	lncRNA	CCGCTCACTCTAAATCTGGGCCTTCAATGAATGTTCAGTGGAGTTCTTCTGTGGAAAAAA	ENST00000422848	ENSEMBL_GENCODE	chr10	+	97401115	97419524	RP11-452K12.7	-	exonic_antisense	RRP12	ribosomal RNA processing 12 homolog (S. cerevisiae)	-
LNCV6_70504_PI430048170	0.0464796	0.499113	1.25093	1.69111	1.64265	1.25406	1.18051	1.21017	2.93587	3.0268	2.51555	1.26617	2.37398	1.22648	LNCV6_70504_PI430048170	lncRNA	CACAGAAAAGTTTTGCCAAAGAATAATTATCACTTGCTATTCAATATCCTGACCTCCAGG	lnc-SPAG16-8:1	lncipedia	chr2	+	212981770	212982722	---	-	intergenic	.	-	.
LNCV6_12170_PI430048170	0.0312878	0.498673	2.12488	3.15558	1.3754	1.38983	1.44559	1.40832	1.43807	2.74755	3.42225	3.3555	3.10588	3.14859	LNCV6_12170_PI430048170	lncRNA	TCATTTGTGCCTGAGGATGGATCAGAGCAACGTGATGAAAGTGGCACTTGTGTAAGACTT	ENST00000425104	ENSEMBL_GENCODE	chr1	+	234357006	234365828	RP5-827C21.2	-	exonic_antisense	LOC102590282	-	-
LNCV6_85249_PI430048170	0.0300056	0.494881	2.94538	1.43702	2.68342	3.57372	1.45471	3.64334	4.43794	3.86207	4.21714	3.08043	3.78349	3.56333	LNCV6_85249_PI430048170	lncRNA	CCGCTAAACAACCTATTTTCAGAAAGCGAGCCCTGGAGAAGAGAAATGAGCAAAAAACTT	lnc-CHD2-3:2	lncipedia	chr15	+	93127181	93308864	---	-	intergenic	.	-	.
LNCV6_51731_PI430048170	0.0245219	0.494737	2.64843	1.97563	1.4668	2.56917	1.30734	2.23728	3.43983	1.59314	3.47237	3.22742	3.29325	3.10457	LNCV6_51731_PI430048170	lncRNA	CTCTTACTATATATTTTCTTGTTAGTCTTTGTATCCAGTTAAACTATGGGCTCCTGAGGG	lnc-LRIG2-5:1	lncipedia	chr1	+	113034820	113037960	---	-	intergenic	.	-	.
LNCV6_120065_PI430048170	0.0318515	0.492373	1.75436	2.55126	1.36874	1.3974	1.40927	2.0257	3.32581	3.01514	3.12021	2.202	1.35416	3.1782	LNCV6_120065_PI430048170	lncRNA	TCCCTGTTGCACTTTGTAGCCCTCAGTATGATTAAAGTGTTTACCATGTACATAAATTAT	NR_120385	RefSeq	chr13	+	113351672	113361867	GRTP1-AS1	GRTP1 antisense RNA 1, transcript variant 2	exonic_antisense	grtp1	growth hormone regulated TBC protein 1	-
LNCV6_115548_PI430048170	0.0232002	0.49206	1.3614	2.23003	1.81602	1.33516	1.3934	1.35853	3.09893	2.32683	2.79334	1.28243	2.33865	3.26021	LNCV6_115548_PI430048170	lncRNA	CAAGAGTGAAGAATCCAAATTCCATTTCAAAACTGAAGATCTGGATTCCCTGACTAGAGA	lnc-TMSB10-3:1	lncipedia	chr2	+	84750768	84751231	---	-	intronic_sense	Dnah6	"dynein, axonemal, heavy chain 6"	+
LNCV6_83705_PI430048170	0.03716	0.491533	1.70942	2.27602	2.48344	3.21186	1.41834	1.80766	4.06102	4.04206	2.79068	2.63462	2.22086	3.05968	LNCV6_83705_PI430048170	lncRNA	GAAGCATGTGGCACACCATTAAAACCTTGTGGCTTGTCTGCATTTACATTTATAATTATT	lnc-VRK2-11:1	lncipedia	chr2	+	57745422	57745630	---	-	intergenic	.	-	.
LNCV6_17564_PI430048170	0.0400897	0.490468	2.14179	1.54455	2.29035	1.24345	1.74747	3.17136	3.67632	3.85341	3.04219	1.94023	2.21595	3.45954	LNCV6_17564_PI430048170	lncRNA	AAAGCAGGGTTGTCCCAATTAAAAATACATACATGAGCTACATGTTTAAAGAAAATGGGG	ENST00000503489	ENSEMBL_GENCODE	chr5	-	92675956	92688254	CTC-529L17.2	-	intergenic	.	-	.
LNCV6_45305_PI430048170	0.0448187	0.488271	1.24932	1.25295	1.73245	1.35723	1.25843	1.24885	1.34102	3.23508	2.68124	1.23911	2.1118	2.70558	LNCV6_45305_PI430048170	lncRNA	TAACGTGAGAAGGAATTATGTCTCTGAATACTTTCTTACCCCATCAAATATGAGCAGGTA	lnc-ROBO1-2:3	lncipedia	chr3	-	78022796	78029940	---	-	intergenic	.	-	.
LNCV6_12171_PI430048170	0.039708	0.480036	4.75427	4.32365	2.37876	2.21051	1.8366	2.89625	3.23333	4.83862	4.69247	5.11231	4.64493	4.16	LNCV6_12171_PI430048170	lncRNA	GTGCCAGATGACTGACCATAAACATGCTTTTTAATAAAGACTCTGCTGAGAGATTAACTC	ENST00000610233	ENSEMBL_GENCODE	chr1	+	234372186	234372811	RP5-827C21.6	-	bidirectional	COA6	cytochrome c oxidase assembly factor 6	+
LNCV6_66579_PI430048170	0.021901	0.479665	1.42879	1.39929	1.38455	1.49676	1.57023	1.41573	1.50042	3.27373	1.93293	2.67379	2.94834	1.9156	LNCV6_66579_PI430048170	lncRNA	GAAGCAACTTGAACTCACTCTCCGAATATACAAAATATGGAATTGAAGACTGTAAGAAGT	lnc-POTEC-5:2	lncipedia	chr18	-	15301185	15303067	---	-	intergenic	.	-	.
LNCV6_88831_PI430048170	0.025085	0.479611	3.65523	3.25293	2.25093	3.60399	1.60614	4.30144	4.55568	4.83747	4.23321	4.54404	4.47103	3.63929	LNCV6_88831_PI430048170	lncRNA	GCTCAAGAAATACTTTATGTTTGTCCTATATGAAAGTGTTGATTGCACCTGGTTCTTTGC	lnc-DTWD1-1:1	lncipedia	chr15	+	49652138	49656232	---	-	intergenic	.	-	.
LNCV6_63690_PI430048170	0.0415659	0.479434	1.39518	1.42471	1.42654	1.43716	1.39957	2.61827	1.42399	2.74297	1.75338	3.10753	3.63821	2.77203	LNCV6_63690_PI430048170	lncRNA	CCAGGAGTAAAAATGGTGACATCCTTCTTTCATATTATAAATTTACTCGATGGCTGTACT	lnc-LPIN2-3:1	lncipedia	chr18	-	3135057	3142019	---	-	exonic_sense	MYOM1	myomesin 1	-
LNCV6_11508_PI430048170	0.0137456	0.475408	3.78531	2.24329	2.45466	1.43778	2.07089	1.42923	3.62375	3.79331	2.84858	3.22876	3.53654	4.02854	LNCV6_11508_PI430048170	lncRNA	ACATTGTGTTGGGAGATGGTCATCAGAGCCAGGGCCATGGAAGATGCTGTCAGGAGGCAC	ENST00000428035	ENSEMBL_GENCODE	chr1	-	148271884	148280749	RP11-495P10.6	-	intergenic	.	-	.
LNCV6_65999_PI430048170	0.0134832	0.474827	2.62149	1.22647	1.65958	1.72109	1.25469	1.27101	2.98507	2.76263	2.20292	3.47359	3.01955	1.61687	LNCV6_65999_PI430048170	lncRNA	ATCCAAAATCCCAGAGAGGTTTGCACAAGACTGGAAGGACTCAGAAGGCAGTTACATAGA	lnc-AC073263.1-3:2	lncipedia	chr2	+	74120679	74123218	---	-	intergenic	.	-	.
LNCV6_4899_PI430048170	0.0257074	0.474636	1.23359	1.23122	1.67323	1.27303	1.38376	1.54221	2.48882	3.12665	1.23594	3.02728	2.39068	1.69874	LNCV6_4899_PI430048170	lncRNA	CCTTTTACCATCTCTAGTAAAATTAATTAGCTTCACAGATACCCTCTGTAGATAAACTCC	NR_002719	RefSeq	chr1	+	171338895	171341324	TOP1P1	topoisomerase (DNA) I pseudogene 1	intronic_sense	Fmo4	flavin containing monooxygenase 4	+
LNCV6_58603_PI430048170	0.0328979	0.47429	2.09309	1.1714	1.65988	1.1617	3.28285	1.20215	3.00852	3.76371	1.60429	2.54744	2.96267	3.60684	LNCV6_58603_PI430048170	lncRNA	ACAAGCTCAGCACTATGAGGTGGACACCTCCTGAGCAGATGGGAAAATTACATTTGATAG	lnc-CLEC4C-1:1	lncipedia	chr12	-	7725531	7726681	---	-	intergenic	.	-	.
LNCV6_101984_PI430048170	0.0141456	0.47377	1.24139	3.03569	2.88733	2.1888	1.27212	2.37106	3.45241	3.94719	3.35	2.34701	3.30342	3.58839	LNCV6_101984_PI430048170	lncRNA	GTGCATGTGTGTTTTAAATGAAAATGGAGCATTTTATTGGTTTGTGGCCATTGAGAAAAG	lnc-LPAR1-1:1	lncipedia	chr9	-	111073745	111077463	---	-	intergenic	.	-	.
LNCV6_103078_PI430048170	0.037458	0.470539	1.41885	1.20136	1.21557	1.1844	3.28142	1.22445	2.6475	1.2194	2.49586	3.3206	3.48469	3.39842	LNCV6_103078_PI430048170	lncRNA	AAGTGTGGGATGAGTTGGCCTACTACGAAGAAAACACACGAGATTTTCTTTTCCCAGAGC	lnc-C9orf68-2:4	lncipedia	chr9	-	4635274	4666436	---	-	exonic_sense	Spata6l	spermatogenesis associated 6-like	-
LNCV6_112677_PI430048170	0.011813	0.470305	1.214	1.3419	2.67363	1.16258	2.59129	2.83852	3.24643	3.37772	3.22078	3.24506	3.14909	3.18775	LNCV6_112677_PI430048170	lncRNA	CCATTGCAATGACTTGCACCTCCAAAGCGTTGTGTTAAATCACGTTTCTTCCTTGGTCAG	lnc-GNG13-3:1	lncipedia	chr16	-	915761	920914	---	-	intronic_sense	Lmf1	lipase maturation factor 1	-
LNCV6_65668_PI430048170	0.0113158	0.467881	1.20724	1.20486	1.20773	1.75809	1.24156	1.93376	2.68599	1.22006	2.40946	2.89179	2.34802	3.11373	LNCV6_65668_PI430048170	lncRNA	TGGAAAACTCAACTTCTGTTCGACTTGTGGATCTTCACACTCAGAAACAAATTACGTTCC	NR_028386	RefSeq	chr2	-	38959287	38960344	LOC375196	uncharacterized LOC375196	exonic_antisense	Arhgef33	Rho guanine nucleotide exchange factor (GEF) 33	+
LNCV6_25234_PI430048170	0.00838104	0.46661	1.23543	1.24474	1.23204	1.6337	1.17546	3.21259	3.34065	2.96538	2.75644	2.75929	2.51555	3.22182	LNCV6_25234_PI430048170	lncRNA	CTGATATGGCATGCTTGTTCATTTGTATGTCTGGATTCTGGTCATACTTACTCTTTATTT	ENST00000552378	ENSEMBL_GENCODE	chr12	+	60092864	60096071	RP11-316A16.1	-	intergenic	.	-	.
LNCV6_56040_PI430048170	0.0394944	0.465909	1.21053	2.37719	1.19282	3.32895	2.67659	1.7223	3.66029	3.14518	3.96585	2.10196	2.43801	4.05045	LNCV6_56040_PI430048170	lncRNA	ACTGGCAGACTTCTAAGTTCAGAAGTGTTTCCACATTTGACTTTCTCCATTAATGTATGT	lnc-PTER-6:1	lncipedia	chr10	+	15861845	15862482	---	-	intergenic	.	-	.
LNCV6_89229_PI430048170	0.0392307	0.463044	4.87746	3.64349	4.20681	4.22456	1.34025	4.33472	5.38397	5.0693	5.06816	5.14114	5.391	5.07194	LNCV6_89229_PI430048170	lncRNA	GCCTAATCTCTAGCAGAGAGAAATAGTGTTGGCTGTTTCTCAAAAATTTTATTATGGAAC	lnc-ERMN-2:1	lncipedia	chr2	-	157358686	157359374	---	-	intergenic	.	-	.
LNCV6_10103_PI430048170	0.0283517	0.461626	1.8818	2.36221	3.1416	3.67907	1.30517	3.69665	4.1932	3.11294	3.21848	4.03867	4.42839	4.6558	LNCV6_10103_PI430048170	lncRNA	GCCCCAAATGTAACTGAATGATGACCAGGGATAACTATTTACTAGTGCTTTTATGATTTA	NR_024086	RefSeq	chr7	+	130543452	130546899	COPG2IT1	COPG2 imprinted transcript 1 (non-protein coding)	exonic_antisense	COPG2	"coatomer protein complex, subunit gamma 2"	-
LNCV6_120000_PI430048170	0.0308804	0.461182	1.86593	1.97179	1.32174	1.24389	1.17043	1.19614	2.1481	3.42088	2.00181	1.87621	1.65641	3.43863	LNCV6_120000_PI430048170	lncRNA	ACAGTGCAGGTAGTGATATGTGCATCTACTGCAGTGAAGGCACTTGTAGCATTATGGTGA	NR_029487	RefSeq	chr13	+	91350604	91350688	MIR17	microRNA 17	exonic_sense	MIR17	microRNA 17	+
LNCV6_88642_PI430048170	0.0373213	0.460562	2.40075	2.827	2.15552	2.69116	1.46074	1.836	3.13708	3.22885	1.70382	4.10238	3.3019	3.98446	LNCV6_88642_PI430048170	lncRNA	GGTGCATAGGTTTATGTTACCTAACAAGTAGTCTGAGGAAACATTATCAACTAATCAGTA	lnc-ALG9-1:1	lncipedia	chr11	-	111753987	111754492	---	-	intronic_sense	Ppp2r1b	"protein phosphatase 2, regulatory subunit A, beta"	-
LNCV6_108676_PI430048170	0.0224951	0.459573	1.21247	2.01834	2.12898	1.15304	3.36341	1.83017	2.82855	2.82979	3.42634	2.44844	2.82076	4.38252	LNCV6_108676_PI430048170	lncRNA	AGAATAGCTGCAACCTCACGTCAGTTGAATTTAATCAGTAGAGCAGCTGTGTCCCGTCTT	lnc-F11-10:1	lncipedia	chr4	+	186757457	186759130	---	-	intergenic	.	-	.
LNCV6_17167_PI430048170	0.00265955	0.459328	2.01268	2.00821	1.38509	2.33846	1.36936	1.34133	2.95584	1.90195	2.80198	3.28374	2.79602	3.35442	LNCV6_17167_PI430048170	lncRNA	AATGAAGAATCTCCAGGTGGAGAAATGATCCTGAATTATCCAGTGGGCCCTACATGTCAC	ENST00000512329	ENSEMBL_GENCODE	chr5	-	36702478	36725176	CTD-2353F22.1	-	intergenic	.	-	.
LNCV6_121956_PI430048170	0.010206	0.458779	2.51584	2.22488	1.44151	1.6061	1.43206	3.3727	2.56115	3.39044	3.46416	4.10687	2.97925	3.47646	LNCV6_121956_PI430048170	lncRNA	GAAAATACGAAAAAATGCTTCCAACAACCATACTACTCATGTTACGTATCTTCTTTCACC	lnc-FARSB-3:1	lncipedia	chr2	-	222558075	222558747	---	-	exonic_antisense	Sgpp2	sphingosine-1-phosphate phosphatase 2	+
LNCV6_31463_PI430048170	0.0304984	0.457308	5.05844	3.37601	2.33735	3.3555	1.24326	3.58807	4.30596	4.64383	4.84096	4.8009	4.4353	5.22987	LNCV6_31463_PI430048170	lncRNA	GGTCAACGTCTGGAAATCCGACAAAATGGGCTTAATTCATTGTAATTTTGTTTGCTTTTA	ENST00000583122	ENSEMBL_GENCODE	chr18	+	24489375	24491080	RP11-178F10.2	-	intronic_sense	ttc39c	tetratricopeptide repeat domain 39C	+
LNCV6_20457_PI430048170	0.00439808	0.454638	7.32621	7.86044	7.89628	7.94932	6.28926	7.8029	9.32877	8.46805	8.71386	8.65922	8.21045	8.89932	LNCV6_20457_PI430048170	lncRNA	TTTGTTGAAGCCTTGAGTCCCTAGGATTGTCTAAGAACATGGGTAAATGTGTGTGGAGGC	ENST00000518822	ENSEMBL_GENCODE	chr8	-	1761990	1764339	CTD-2336O2.1	-	exonic_antisense	CLN8	"ceroid-lipofuscinosis, neuronal 8 (epilepsy, progressive with mental retardation)"	+
LNCV6_105873_PI430048170	0.0314805	0.452647	2.36344	3.75682	2.10699	1.44273	3.31518	2.95674	4.28276	3.54898	2.89751	4.42779	3.0537	4.77874	LNCV6_105873_PI430048170	lncRNA	CAGTAATATTTAAGGCTGCAAGCAGTATTTACAACAGAGGGTACAAGTTCTATCTGAAAA	NR_103532	RefSeq	chr6	+	45328316	45372053	RUNX2	runt-related transcription factor 2, transcript variant 5	exonic_sense	Runx2	runt-related transcription factor 2	+
LNCV6_53593_PI430048170	0.0476501	0.448187	1.23228	1.21977	2.1302	1.51991	1.24633	1.26042	3.46236	2.38978	1.87588	1.2192	3.4585	1.99601	LNCV6_53593_PI430048170	lncRNA	TTGTAACATAAAATCTTCGCTGGAGTGGCAGGACATTCAGAAGCAGTCAAGCTCTCATAG	lnc-IL28RA-2:5	lncipedia	chr1	-	24368703	24401331	---	-	exonic_sense	STPG1	sperm-tail PG-rich repeat containing 1	-
LNCV6_96220_PI430048170	0.00146323	0.447326	1.45769	1.52155	1.39455	2.45783	1.48	2.04145	3.73477	2.99967	2.36973	2.74026	2.85563	2.52511	LNCV6_96220_PI430048170	lncRNA	CTGTGGAAATGTGAAGAGGTCACCATGGCAACCTACACAGCTGGAGACTGCTTTGGGCCC	lnc-CSRNP1-1:1	lncipedia	chr3	-	39127475	39127967	---	-	intronic_antisense	Ttc21a	tetratricopeptide repeat domain 21A	+
LNCV6_74960_PI430048170	0.0446532	0.442698	9.51531	9.48468	7.23828	10.2518	9.60496	10.0799	10.1028	10.1153	10.2775	11.4251	10.0964	11.6777	LNCV6_74960_PI430048170	lncRNA	AATTCTAGTACTATTTTCGCCTGACCTCCTGGGCGACCCAGATAACTATGCATTAGCCAA	lnc-MAP9-5:1	lncipedia	chr4	-	155451616	155452405	---	-	intergenic	.	-	.
LNCV6_119924_PI430048170	0.0356956	0.434422	1.44794	2.24466	1.63916	1.2403	1.27278	1.25843	3.01785	1.25594	1.75754	3.67407	3.01296	2.62316	LNCV6_119924_PI430048170	lncRNA	GAGAAATATGTGTAGATACACGAGTACTTGGATATCATCTAATAAAGCAATTGCACCTCG	NR_047492	RefSeq	chr13	-	47930152	47932622	LINC00562	long intergenic non-protein coding RNA 562	intergenic	.	-	.
LNCV6_123261_PI430048170	0.0289171	0.433598	6.4784	3.76219	3.65606	4.88037	4.74761	5.75768	5.52053	6.37367	7.56401	6.21379	5.93868	6.06728	LNCV6_123261_PI430048170	lncRNA	GTAAAGTGAAAGTACAATGTAAGATCATTCCTAGGCCAACTTTGACCAGTTTTATACAGA	NR_046442	RefSeq	chr14_GL000194v1_random	-	61659	115073	MAFIP	MAFF interacting protein (pseudogene), transcript variant 4	intergenic	.	-	.
LNCV6_90295_PI430048170	0.0478471	0.430935	1.35175	1.32941	1.42972	1.3855	2.7262	1.82071	3.94775	3.15781	3.09396	3.12471	1.33682	1.79849	LNCV6_90295_PI430048170	lncRNA	AAGCTAGACCTGACTCCTACATACGGGTTAGTCATGAGGCCAAAACTATACCAACTCCAA	lnc-ANXA1-7:1	lncipedia	chr9	+	73042744	73056528	---	-	exonic_sense	cyp1d1	-	+
LNCV6_84780_PI430048170	0.00585786	0.428486	1.20675	1.22551	1.20859	1.24009	1.18847	1.19503	1.23365	2.76842	2.27733	2.73868	2.21323	2.82538	LNCV6_84780_PI430048170	lncRNA	TAGTCCAGAATCTCTCATACAATCAGACCAAGTAGGTCAAATCTTACTATAAATCTCTCT	lnc-MED1-2:1	lncipedia	chr17	-	39523715	39524537	---	-	intronic_antisense	Cdk12	cyclin-dependent kinase 12	+
LNCV6_47377_PI430048170	0.00264327	0.423226	1.34154	1.34075	1.31955	2.39197	1.5146	1.3243	3.19176	3.11488	1.59872	3.04946	2.78597	2.7937	LNCV6_47377_PI430048170	lncRNA	AATACAAGAGGCTCTAACCAAGGACTCTGACTTCACTAAGCCACTGAAACATTCCTGGCA	lnc-RORB-2:4	lncipedia	chr9	+	73924017	73978621	---	-	intergenic	.	-	.
LNCV6_60734_PI430048170	0.0323344	0.421502	1.45817	1.33573	2.09304	2.49042	1.30878	1.54982	3.06725	1.97779	2.78719	3.7459	3.73082	1.52	LNCV6_60734_PI430048170	lncRNA	GGGCCTCTTACCATCACCTATCAAAAGAGGATATGGGCTACAATACAGGTTTTAAAATGT	lnc-RP11-80A15.1.1-6:1	lncipedia	chr14	+	24639098	24641484	---	-	intergenic	.	-	.
LNCV6_8968_PI430048170	0.00116625	0.421076	1.2242	1.21846	1.21843	1.26729	1.24488	1.2433	2.6453	3.10821	2.5688	2.04066	2.28851	1.90902	LNCV6_8968_PI430048170	lncRNA	ATACAATCCCTCACAGTGGTCTCTGGGATTATGCTAAACAGAGCAATTTCCTAGCCCTCA	NR_029629	RefSeq	chr2	-	55988949	55989059	MIR216A	microRNA 216a	exonic_sense	Mir216a	microRNA 216a	-
LNCV6_102373_PI430048170	0.0398029	0.419249	6.04041	6.77063	3.41987	4.33843	3.16738	6.08781	7.54596	5.88648	5.93982	6.98576	6.77872	7.03233	LNCV6_102373_PI430048170	lncRNA	TGTTTCCCAACTGGTACAAAACAGGACTTCAGGAACAGCAGAATGTGTTCTCCAGGGATT	lnc-ZNF277-4:1	lncipedia	chr7	+	111091093	111097316	---	-	exonic_sense	Lrrn3	leucine rich repeat neuronal 3	+
LNCV6_89541_PI430048170	0.0304164	0.409101	1.58223	2.008	1.28769	1.38596	1.37161	2.32201	2.97034	3.05349	4.06506	1.73978	3.11221	1.67381	LNCV6_89541_PI430048170	lncRNA	TAAGAAGTTAGAGACTCTGATTCTAGGCCTAGCTCGGTTGTTAAAAAGAATTCACTCCAG	lnc-FAM19A1-1:5	lncipedia	chr3	+	67654615	67748626	---	-	bidirectional	SUCLG2	"succinate-CoA ligase, GDP-forming, beta subunit"	-
LNCV6_35039_PI430048170	0.0289938	0.402743	4.43945	1.56437	1.67043	4.14976	2.92224	3.24442	3.32862	5.09561	4.93703	4.5664	3.90132	5.39365	LNCV6_35039_PI430048170	lncRNA	CGGATGAAGAAATCTAGGTTGTTGGTGTTTTTCTTTGAACACCTCTTCTTGCTCTTCGAT	ENST00000454625	ENSEMBL_GENCODE	chrX	-	120010718	120015544	GS1-421I3.2	-	intergenic	.	-	.
LNCV6_16608_PI430048170	0.0339377	0.398516	1.76799	1.32237	1.16848	1.16648	1.18207	1.18483	3.45499	2.34275	1.18586	3.53681	1.98428	1.85433	LNCV6_16608_PI430048170	lncRNA	GCTAATGTAGCTTACTATATTAGCTTACTAAGAAGACCCTAACATTTTTTCATGGACTGC	ENST00000603472	ENSEMBL_GENCODE	chr4	+	151139991	151141103	RP11-372K14.2	-	intronic_antisense	Sh3d19	SH3 domain containing 19	-
LNCV6_57526_PI430048170	0.0205858	0.398124	2.00298	1.61676	1.57772	2.77374	4.16949	1.64709	2.71708	4.59991	3.48448	4.14126	4.78725	3.04183	LNCV6_57526_PI430048170	lncRNA	GTGCCTTATCAAACAGGACAAATAGGTTCTGTTTTATGTCTCGAATTGCCTCCTAATGTT	lnc-OR4C11-2:1	lncipedia	chr11	-	55302289	55305060	---	-	intergenic	.	-	.
LNCV6_86042_PI430048170	0.031888	0.397659	1.16584	1.36071	1.16527	1.19167	1.19956	1.177	3.56793	2.56283	1.31641	2.81562	2.43019	1.17468	LNCV6_86042_PI430048170	lncRNA	CAAAGCTGAGGTGTAAGCCTTTTAATAGAATTATGCAAATTTTGCCCCAACTCTAAATGT	lnc-SGK1-6:1	lncipedia	chr6	-	134470128	134566356	---	-	intergenic	.	-	.
LNCV6_112754_PI430048170	0.00303001	0.387969	1.34224	1.3225	1.69638	1.31983	2.86806	1.38621	3.40185	3.60869	2.14665	2.50455	3.68452	2.92529	LNCV6_112754_PI430048170	lncRNA	ATCAGGAAAACTAAAGACTTTGAATAAAGTGGGCATGAGAAAGTCAAGAAATTCCTCCCA	lnc-TMEM5-5:1	lncipedia	chr12	+	63169824	63263770	---	-	intergenic	.	-	.
LNCV6_76959_PI430048170	0.0253199	0.379255	2.02289	2.10369	2.6681	2.2274	1.18202	1.1658	3.45786	1.16853	3.50649	3.61318	3.8009	3.61805	LNCV6_76959_PI430048170	lncRNA	AATGCAATTGGGCACAGGAAGTCACAGCCAACAAATGGTTAGAGCCTTCGATTATCATCC	lnc-LRRC16A-2:2	lncipedia	chr6	+	25611771	25612930	---	-	exonic_sense	LRRC16A	leucine rich repeat containing 16A	+
LNCV6_53411_PI430048170	0.0145674	0.365053	3.54736	5.27826	3.23001	2.22796	2.34631	4.80308	5.29749	4.77893	4.6458	5.82437	5.73478	6.0343	LNCV6_53411_PI430048170	lncRNA	GAACCCATGGTGAGAAAGCTTATGAATGTGGTAAGTGTGGAAAGGCCTTTAGTGTGAGCT	lnc-ENO1-1:1	lncipedia	chr1	-	8907392	8907744	---	-	intergenic	.	-	.
LNCV6_107299_PI430048170	0.00179005	0.348049	2.13065	1.54939	1.6595	1.37957	1.36992	1.71125	2.18971	3.67765	3.24767	2.37189	3.17674	3.73359	LNCV6_107299_PI430048170	lncRNA	TGGAAGCAAAAACAAGCCTAGTGCTGATGAATTCCCTTATTTGGGTGCCCATGGACAAAT	lnc-SLC45A3-1:1	lncipedia	chr1	-	205672530	205687061	---	-	exonic_sense	SLC45A3	"solute carrier family 45, member 3"	-
LNCV6_86139_PI430048170	0.0365173	0.346369	1.24962	1.24807	1.2513	1.32416	2.91157	1.19201	3.28311	3.84493	4.27209	2.68272	1.96209	1.26435	LNCV6_86139_PI430048170	lncRNA	AATGTTCTGCACATCTCGTCTCGCAGGGAATGTTCCAAGCATTCAAATGCAAATGAGCAC	lnc-PPP1R3B-7:1	lncipedia	chr8	-	9402753	9412575	---	-	intergenic	.	-	.
LNCV6_16442_PI430048170	0.00344493	0.344367	1.35737	1.25052	1.23821	3.25469	1.25044	1.24165	3.64793	3.54571	2.33553	3.22504	2.6336	4.15986	LNCV6_16442_PI430048170	lncRNA	GAGGATTGTCCACTCTGTTATGCATGATTGAGAGTCATATTTATTCCTAAACTACATTCT	ENST00000507203	ENSEMBL_GENCODE	chr4	+	125676718	125752793	RP11-399F2.2	-	intergenic	.	-	.
LNCV6_65172_PI430048170	0.0347083	0.316326	3.00178	1.18059	1.18278	1.74764	1.19804	1.20068	1.16998	3.84969	3.60771	2.36411	2.73181	4.59395	LNCV6_65172_PI430048170	lncRNA	TTTAAATTCTTCACCACGGGGGAGAATGCACGCATCTTTCAGAGAACCACAAAGAAAGGC	NR_102308	RefSeq	chr19	+	53991148	54012666	CACNG6	calcium channel, voltage-dependent, gamma subunit 6, transcript variant 4	exonic_sense	CACNG6	"calcium channel, voltage-dependent, gamma subunit 6"	+
LNCV6_112046_PI430048170	0.0354824	0.304514	1.24145	1.22816	1.22096	1.21404	1.25667	1.27167	1.35122	2.24934	3.65636	1.22574	3.92804	3.1749	LNCV6_112046_PI430048170	lncRNA	TGATAGTTCAGAAGAGCTAAAAGTTCCTTTGCCAAGGTTGGAACGGGAGTTCAAAGAAAA	lnc-UHRF2-5:1	lncipedia	chr9	+	6568843	6569360	---	-	intronic_antisense	gldc	glycine dehydrogenase (decarboxylating)	-
LNCV6_12869_PI430048170	0.0497538	0.301379	6.68657	7.82919	7.16423	7.49443	7.13602	6.56789	9.45349	10.3781	7.25411	7.9764	8.51307	7.23187	LNCV6_12869_PI430048170	lncRNA	CATGTAGTCTCCCTATAACTGATGAACGTGCATGTTTCTTTTCTCCGATAAATTTTATGT	ENST00000440698	ENSEMBL_GENCODE	chr2	+	51032601	52407917	AC007682.1	-	bidirectional	Nrxn1	neurexin 1	-
LNCV6_10468_PI430048170	0.0316298	0.301103	1.24804	1.58778	2.65129	1.37094	1.22724	1.50637	1.21648	2.88437	3.47394	3.70012	2.29786	4.68944	LNCV6_10468_PI430048170	lncRNA	GCATAGACCTGCTGCAAGGTCATCTTAGGGAAAGGAATGATAAAATATGTTTCAAAAATT	ENST00000451646	ENSEMBL_GENCODE	chr1	-	7810242	7827342	RP3-467L1.4	-	exonic_antisense	Per3	period circadian clock 3	+
LNCV6_37873_PI430048170	0.0102301	0.299394	1.60714	1.60818	2.05142	1.76937	2.21655	1.64806	3.82217	4.16104	3.3593	2.94173	4.20707	1.64755	LNCV6_37873_PI430048170	lncRNA	GGCATTGATCTTGCAATATATACTCAGGAAATTACCATGGGCAGAATAAAATGCTTTTGA	ENST00000500381	ENSEMBL_GENCODE	chr12	-	89010681	89019679	RP11-13A1.1	-	intergenic	.	-	.
LNCV6_110352_PI430048170	0.0111051	0.288673	1.22222	1.93388	1.22607	3.31572	5.08793	1.48203	3.53988	5.53672	5.67529	3.67418	5.19614	5.03693	LNCV6_110352_PI430048170	lncRNA	ATGTTCAGGCAAATAAAGGTTGTCCAGGCACGCAATGGACTTCCTGACATCAACTAACCA	ENST00000588182	ENSEMBL_GENCODE	chr19	-	15852043	15862975	AC004791.2	-	intronic_sense	CYP4F2	"cytochrome P450, family 4, subfamily F, polypeptide 2"	-
LNCV6_12568_PI430048170	0.0239756	0.240869	1.18146	1.18767	1.17536	2.16392	4.82412	1.25802	5.44664	4.98313	4.58224	5.74876	4.26127	1.16738	LNCV6_12568_PI430048170	lncRNA	GATTAGAGCATTTTGCACGCACCAAGACTCCTGATCAAAGATGTATCTAAACATGCCCTG	ENST00000420130	ENSEMBL_GENCODE	chr2	-	16316324	16319566	AC010745.4	-	intergenic	.	-	.
LNCV6_49804_PI430048170	0.00103117	0.234605	2.87682	3.60555	4.06474	4.01515	4.1209	5.63873	5.38622	7.19847	5.77924	5.71085	6.63558	6.83982	LNCV6_49804_PI430048170	lncRNA	GAGCTGGAAAGTGCTTGTGTGATGTGTTAGTAATGGATAATACAAAATTTTTAACATGGG	lnc-PXDN-6:1	lncipedia	chr2	-	1816180	1842907	---	-	exonic_sense	Myt1l	myelin transcription factor 1-like	-
LNCV6_123997_PI430048170	5.98616e-05	0.228727	1.50827	1.18303	1.69767	1.22069	1.232	1.18146	2.93018	2.94272	3.30493	3.58408	3.26653	4.32992	LNCV6_123997_PI430048170	lncRNA	TGCTGATACCTGCTCTAGATCAGCCACCTCTAATGTGGAATGTATGTACCTAGAGAAAAA	lnc-SCGN-1:1	lncipedia	chr6	+	25454240	25454560	---	-	intronic_sense	Lrrc16a	leucine rich repeat containing 16A	+
LNCV6_29679_PI430048170	0.00939369	0.164855	1.43429	1.37563	1.37079	1.39905	3.97387	1.43226	5.75819	4.96778	4.43781	5.53588	4.27534	1.40707	LNCV6_29679_PI430048170	lncRNA	AAATTCCTAGCCATCAAACACATACACATTCTAGAGGCAACGGTGCACCTGACACGTCAT	ENST00000568771	ENSEMBL_GENCODE	chr16	+	84495599	84497495	RP11-517C16.4	-	exonic_antisense	Tldc1	TBC/LysM-associated domain containing 1	-
