# Supplementary material for: Chronic Stress-Induced Gene Changes In Vitro and In Vivo: Potential Biomarkers Associated With Depression and Cancer Based on circRNA- and lncRNA-Associated ceRNA Networks
Source: Front Oncol. 2021 Sep 28;11:744251. doi: 10.3389/fonc.2021.744251 (PMC8507324; doi:10.3389/fonc.2021.744251)
Supplement: Supplementary file 2 [file DataSheet_1.zip › data sheet/Supplementary Table 5.xlsx]

## Sheet: Sheet1
systematic_name	p value	Regulation	FC	Log FC	C1	C2	C3	C4	C5	C6	D1	D2	D3	D4	D5	D6	active_sequence	mirbase accession No	chr	start	stop	strand
hsa-let-7b-3p	0.00353979	up	6.91334	2.78938	3.73896	3.94152	4.78976	4.11468	5.02523	4.73873	6.66935	6.90215	4.45796	3.95596	8.04305	9.591	GGGAAGGCAGTAGGTT	MIMAT0004482	chr22	46509632	46509646	-
hsa-let-7f-1-3p	0.00489339	up	6.62541	2.72801	3.67056	3.45459	3.99076	3.884	4.43459	4.0873	6.08378	6.09581	4.33936	3.681	6.70088	7.00479	GGGAAGGCAATAGATTGTAT	MIMAT0004486	chr9	96938694	96938712	-
hsa-let-7i-5p	0.00602995	down	-10.869	-3.44214	0.1	1.35916	0.1	0.1	0.1	0.1	0.1	1.60842	11.3911	5.54263	36.4283	28.0833	AACAGCACAAACTACTACCTC	MIMAT0000415	chr12	62997473	62997492	-
hsa-miR-103a-3p	0.0259112	down	-5.20821	-2.38079	1.33313	0.1	0.1	0.1	0.1	0.1	0.1	1.93982	12.4119	3.21112	27.4351	13.1637	TCATAGCCCTGTACAATG	MIMAT0000101	chr5	167987970	167987953	+
hsa-miR-107	0.00926201	down	-8.17148	-3.0306	0.1	0.1	0.1	0.1	0.1	0.1	0.1	2.52161	10.5356	4.62059	36.8236	12.7272	TGATAGCCCTGTACAATGCT	MIMAT0000104
hsa-miR-1181	0.001406	down	-12.8653	-3.68542	1.41408	5.14719	0.1	3.50479	0.1	1.5342	76.9153	69.0488	10.5869	11.0504	24.4663	27.824	CGGCTCGGGTGG	MIMAT0005826
hsa-miR-1185-1-3p	0.000650973	down	-12.3815	-3.63011	0.1	0.1	0.1	0.1	0.1	0.1	42.6909	41.9548	4.80426	2.75641	29.1409	15.317	ATAAGAGTCTCCCCCTG	MIMAT0022838
hsa-miR-1225-5p	0.0446351	down	-2.04877	-1.03476	39.1259	26.428	12.8219	12.0522	12.4072	10.7258	1116.34	1050.21	80.9859	70.5526	299.801	295.648	CCCCCCACTGG	MIMAT0005572
hsa-miR-1227-3p	0.000226821	up	4.06727	2.02406	1	1	1	1	1.59813	1	1.21908	1.15828	1	1	1.29731	2.44687	CTGGGGAAAAGGGTGG	MIMAT0005580	chr19	2234148	2234134	+
hsa-miR-1228-3p	0.0140452	up	2.76491	1.46723	8.39393	9.39745	10.8525	9.36506	9.16939	10.4168	29.3346	28.4917	10.933	10.6815	20.8434	20.7325	GGGGGGCGAGG	MIMAT0005583	chr12	57588348	57588357	-
hsa-miR-1229-3p	0.00762844	up	5.02767	2.32989	2.78916	2.6013	2.65954	2.83704	2.85369	3.05295	7.69473	5.6772	2.77058	3.988	4.51109	8.64246	CTGTGGGAGGGC	MIMAT0005584	chr5	179225346	179225336	+
hsa-miR-1229-5p	0.000558549	down	-2.24987	-1.16984	3.27737	8.05398	3.32802	4.3257	4.3415	3.71885	169.507	160.013	21.1525	12.8609	106.825	96.523	CGCTCTCCCCCAA	MIMAT0022942
hsa-miR-1234-3p	0.0125248	up	3.85599	1.9471	12.402	13.1247	20.8113	20.9167	17.4242	22.3769	39.4816	28.4448	18.4701	32.9755	17.2184	22.5803	GTGGGGTGGGT	MIMAT0005589	chr8	145625557	145625548	+
hsa-miR-1237-3p	0.0193702	up	4.28344	2.09877	4.72404	4.96667	6.99611	6.03971	5.49341	6.05974	11.4903	11.0099	5.51081	6.8535	7.69182	10.7075	CTGGGGGACGG	MIMAT0005592	chr11	64136166	64136175	-
hsa-miR-1238-3p	0.0145732	up	4.65229	2.21794	5.72249	6.11464	7.20103	6.62069	7.70562	6.95571	11.3616	11.6311	6.91804	5.759	10.3605	11.3677	GGGGCAGACAGAC	MIMAT0005593	chr19	10662867	10662878	-
hsa-miR-1238-5p	0.0207966	up	9.81327	3.29473	6.32442	7.35032	6.39319	3.83455	4.93882	5.77848	3.8767	5.89034	0.1	0.1	101.955	300.376	CACACACTGGGGCT	MIMAT0022947
hsa-miR-1273f	0.00488968	down	-6.81214	-2.76811	0.1	1.00104	0.1	0.1	0.1	0.1	20.9033	31.2192	2.74179	1.04379	20.087	14.9059	CACTGCAACCTCCATC	MIMAT0020601
hsa-miR-1275	0.00834908	down	-6.08122	-2.60436	1.82759	5.09821	1.89883	2.19077	1.67491	2.24562	101.205	103.91	16.0704	7.38939	73.4343	59.4003	GACAGCCTCTCCCC	MIMAT0005929
hsa-miR-1281	0.0100324	up	2.91569	1.54384	21.7211	23.9274	44.9397	43.528	35.4945	58.4738	100.801	60.1348	34.2695	91.0959	54.6828	91.8865	GGGAGAGGAGGAGG	MIMAT0005939
hsa-miR-129-1-3p	0.00198983	up	4.90946	2.29556	1.35765	1.43289	1.68138	1.35653	1.60277	1.76093	1.65633	2.07881	1.4937	1.3502	1.93633	0.1	ATACTTTTTGGGGTAAGGG	MIMAT0004548	chr7	127847977	127847994	-
hsa-miR-129-2-3p	0.00101846	up	5.41268	2.43634	1.72534	1.44878	1.63452	1.3773	1.78881	1.8611	2.25473	2.19684	1.79898	1.45184	2.6143	2.32784	ATGCTTTTTGGGGTAAGGG	MIMAT0004605	chr11	43603004	43603021	-
hsa-miR-1304-3p	0.0111928	up	5.31918	2.4112	5.99248	6.19122	7.56653	6.41207	8.06703	7.33373	11.1303	10.793	6.38625	5.95245	9.28055	9.52579	GGGGTTCGAGGCT	MIMAT0022720
hsa-miR-134-5p	0.00363261	down	-15.5068	-3.95483	0.1	3.09238	0.1	0.1	0.1	0.1	73.8942	63.5876	8.05531	5.75234	35.6277	32.0254	CCCCTCTGGTCAA	MIMAT0000447	chr14	101521041	101521052	-
hsa-miR-135a-3p	0.00484185	down	-5.73879	-2.52075	0.1	0.1	0.1	0.1	0.1	0.1	19.7104	18.1119	4.0644	2.25033	14.9694	16.3016	CGCCACGGCTCCA	MIMAT0004595	chr3	52328311	52328300	+
hsa-miR-1470	0.000359222	up	6.80842	2.76732	2.72361	2.81324	3.49085	1.4963	3.22262	2.9483	5.11396	4.82194	1.37767	2.79978	6.95988	12.1674	CGGGGTGCACGG	MIMAT0007348
hsa-miR-149-5p	0.00168292	up	8.30894	3.05466	3.47623	3.07247	4.09689	3.88961	4.76973	4.29692	6.39953	5.78359	3.36697	3.0339	6.36044	7.62828	GGGAGTGAAGACACGGAG	MIMAT0000450	chr2	241395438	241395454	-
hsa-miR-1539	0.0051355	up	6.87344	2.78103	4.02632	3.96103	5.45781	4.55251	5.44239	4.83567	7.73629	7.66922	4.7473	4.25086	7.20802	7.80897	GGGCATCTGGGACG	MIMAT0007401
hsa-miR-15b-5p	0.00373139	down	-11.6999	-3.54843	0.1	0.1	0.1	0.1	0.1	0.1	0.1	2.44353	15.5022	3.75716	78.989	33.5278	TGTAAACCATGATGTGCTGC	MIMAT0000417	chr3	160122398	160122416	-
hsa-miR-17-5p	0.0147263	down	-4.32153	-2.11154	0.1	0.1	0.1	0.1	0.1	0.1	0.1	1.0286	5.85352	2.51218	21.3265	8.40545	CTACCTGCACTGTAAGC	MIMAT0000070	chr13	92002878	92002894	-
hsa-miR-1825	0.00483292	up	2.72932	1.44854	12.4032	13.1599	23.8516	25.4782	18.4603	26.7817	40.7731	29.0888	16.8273	39.5901	31.2335	48.6263	GGAGAGGAGGGCAC	MIMAT0006765
hsa-miR-191-3p	0.0205398	up	4.96535	2.3119	5.85381	6.20141	8.13877	7.351	7.15281	7.4979	10.0634	11.3026	6.86369	9.74222	8.75779	9.42446	GGGGACGAAATCCAAG	MIMAT0001618	chr3	49058129	49058115	+
hsa-miR-2116-3p	0.00334814	up	7.87186	2.9767	3.87477	3.60682	4.68153	4.457	5.17581	4.43846	7.06196	6.91906	4.0985	3.91292	5.90393	6.1288	GGGAGTTCTTGGCATG	MIMAT0011161	chr15	59463452	59463438	+
hsa-miR-2392	0.00364088	down	-11.1124	-3.4741	0.1	3.96633	0.1	1.44004	0.1	0.1	69.9108	70.2088	7.71022	3.03093	47.5937	53.2469	CACCTCTCACCCCC	MIMAT0019043
hsa-miR-23a-3p	0.011252	down	-4.04341	-2.01557	0.1	0.1	0.1	0.1	0.1	0.1	2.39787	9.32341	3.38936	1.79149	69.3526	9.78165	GGAAATCCCTGGCAATGT	MIMAT0000078	chr19	13947465	13947449	+
hsa-miR-23c	0.00147528	up	8.42025	3.07386	3.34256	2.95817	4.33375	2.94504	4.14207	3.50332	5.70942	5.22051	3.41872	2.65845	4.46392	5.06207	GGGTAATCACTGGCAA	MIMAT0018000
hsa-miR-25-3p	0.0329824	down	-6.68948	-2.74189	2.10658	5.41899	0.1	2.08287	0.1	1.54882	2.58523	16.1075	29.1204	19.0649	133.076	58.6649	TCAGACCGAGACAAGTGC	MIMAT0000081	chr7	99691255	99691239	+
hsa-miR-296-5p	0.0332985	up	3.0009	1.58539	1.7553	3.2452	1.9854	3.14184	1.84862	3.04036	15.6461	14.498	3.66721	3.75347	8.0077	7.87969	ACAGGATTGAGGGGGG	MIMAT0000690	chr20	56826098	56826084	+
hsa-miR-3138	0.00299729	down	-10.2148	-3.35259	0.1	0.1	0.1	0.1	0.1	0.1	40.9955	43.0777	5.05405	2.87374	26.3188	14.5163	ACTCCCTCTACCTCACT	MIMAT0015006
hsa-miR-3148	0.0291494	up	9.06177	3.17979	5.4509	6.84812	5.27974	3.38682	4.58093	5.66869	0.1	4.23261	0.1	0.1	123.962	323.57	AAGCACACACCAGTTTT	MIMAT0015021
hsa-miR-3149	0.0483095	up	5.63617	2.49471	7.49158	9.79396	8.23777	6.42417	8.46799	8.4947	1.6555	8.08993	3.15897	2.76425	228.817	606.755	ATACACACACATATCCATACA	MIMAT0015022
hsa-miR-3150b-5p	0.0357016	up	3.82853	1.93679	1.41427	1.33431	3.16476	2.64287	3.38855	1.62602	4.6145	5.00784	2.90107	3.03091	6.71991	7.20333	GCTGGGGAGATCCTC	MIMAT0019226
hsa-miR-3151-3p	0.0220979	up	4.66472	2.22179	4.26316	4.67717	5.47807	5.62548	5.35314	7.03905	11.4992	6.88236	5.94521	7.64656	7.48288	10.8871	AGGTGGGCTGTGGG	MIMAT0027026
hsa-miR-3162-3p	0.00592334	up	2.96126	1.56621	12.0436	12.7633	18.3018	18.433	17.384	21.6321	29.7426	23.4393	17.2266	27.8488	21.6951	29.2471	TGGGGAGTGGAGGG	MIMAT0019213
hsa-miR-3180-5p	0.00333442	up	7.18216	2.84442	1.9571	3.78109	4.40921	4.47858	4.28701	3.76577	6.23473	6.14513	4.03796	3.56378	5.33241	6.35278	CGACGTGGGGCG	MIMAT0015057
hsa-miR-3190-5p	0.00362362	up	7.04959	2.81754	3.20068	2.96369	4.10202	3.20557	4.03039	3.56789	5.26666	5.026	3.67986	3.13511	5.00608	5.87022	TGGGGACGTAGCTGG	MIMAT0015073
hsa-miR-3198	0.0452674	down	-2.35885	-1.23808	0.1	0.1	0.1	0.1	0.1	0.1	5.18721	4.64489	5.55145	0.1	11.5066	4.4794	TCTCCATTCCCCAGG	MIMAT0015083
hsa-miR-32-3p	0.0330556	up	7.27523	2.86299	7.71909	10.8186	9.49521	6.39732	8.40067	9.02478	3.18315	9.1133	3.11288	1.38542	228.765	608.379	AAATATCACACACACTAAATTG	MIMAT0004505	chr9	111808576	111808556	+
hsa-miR-320c	0.000712318	down	-3.04305	-1.60552	7.87306	17.9387	5.67305	11.0098	5.76349	7.86425	435.028	481.221	75.1015	37.6128	239.046	220.41	ACCCTCTCAACCCAG	MIMAT0005793
hsa-miR-328-3p	0.00261747	up	3.64884	1.86744	2.25511	2.11729	2.41597	2.16107	2.11187	4.61687	9.7696	9.84936	2.41974	3.11043	11.7608	20.4575	ACGGAAGGGCAGAGAGGG	MIMAT0000752	chr16	67236292	67236276	+
hsa-miR-33b-3p	0.00158898	up	8.75149	3.12953	4.41892	3.99549	5.87987	4.48829	5.16181	4.81915	6.89759	6.26725	4.09177	3.718	6.98224	7.35951	GGGCTGCACTGCCG	MIMAT0004811	chr17	17717224	17717212	+
hsa-miR-3610	0.000602324	down	-21.9448	-4.4558	0.1	3.78497	0.1	0.1	0.1	0.1	94.0675	68.5517	6.07764	10.8183	31.3069	24.7896	CGGCGCCTCCTT	MIMAT0017987
hsa-miR-3614-5p	0.0324622	up	4.2626	2.09173	1.24698	1.41595	3.47746	1.64153	3.33523	3.08569	8.57541	7.26989	3.14012	1.32901	12.5265	5.65312	GGGCAGCCTTCAGA	MIMAT0017992
hsa-miR-365a-3p	0.00300857	up	6.04357	2.5954	2.63533	1.3295	1.51866	2.62143	3.15781	1.45822	4.18336	4.46962	3.00487	1.40594	4.34117	0.1	ATAAGGATTTTTAGGGGCATTA	MIMAT0000710	chr16	14403197	14403218	-
hsa-miR-3663-3p	0.00896001	down	-3.23015	-1.6916	9.79822	17.6961	13.0117	12.1307	10.6235	9.34139	768.087	664.07	71.7372	121.207	243.418	485.5	GCGCCCGGCCT	MIMAT0018085
hsa-miR-3665	5.43817e-05	up	2.30812	1.20672	19.0486	47.3607	24.2059	27.8927	18.9498	18.246	169.663	117.15	27.7566	18.8912	232.442	116.862	CGCCGCCCCG	MIMAT0018087
hsa-miR-3675-3p	0.00184353	up	7.66843	2.93893	1.83485	2.90824	3.14794	2.85004	3.48502	3.32452	5.57467	5.29165	2.37803	1.9232	4.50097	4.7073	TTGGGGGAGTTCCTTA	MIMAT0018099
hsa-miR-3679-3p	0.000467745	up	6.0844	2.60511	1.67575	1.59523	1.89949	1.73827	1.92252	1.64785	4.53798	5.95793	1.83977	1.61401	2.87185	2.88363	GATGAAGATTACTGGGGG	MIMAT0018105
hsa-miR-3937	1.98871e-11	down	-53.7049	-5.74698	0.1	0.1	0.1	0.1	0.1	0.1	97.7491	90.4547	7.63879	7.7684	23.7341	28.113	CCCCCATTGCTACAG	MIMAT0018352
hsa-miR-3940-5p	0.0247252	down	-5.5133	-2.46292	1.23383	4.05628	1.58108	1.60234	0.1	1.90692	54.7136	40.7398	6.84846	4.649	44.464	32.0605	CAGAGCCCGCCC	MIMAT0019229
hsa-miR-3945	0.0168696	down	-4.86167	-2.28145	0.1	0.1	0.1	0.1	0.1	0.1	25.6412	28.5157	3.72593	1.24371	14.7188	13.4007	ATATCAACCCTCTCCTATGC	MIMAT0018361
hsa-miR-425-3p	0.00720532	up	6.05333	2.59773	5.06866	5.46839	7.27332	5.96685	6.50584	6.62653	8.68818	9.13625	5.59494	5.50766	11.2195	12.5672	GGGCGGACACGAC	MIMAT0001343	chr3	49057656	49057645	+
hsa-miR-425-5p	0.0149642	down	-6.81227	-2.76814	0.1	2.38931	0.1	0.1	0.1	0.1	0.1	6.58405	10.36	4.23735	55.1515	16.8767	TCAACGGGAGTGATCGTG	MIMAT0003393	chr3	49057616	49057600	+
hsa-miR-4253	0.0128121	down	-5.31527	-2.41014	0.1	0.1	0.1	0.1	0.1	0.1	26.3278	25.1234	3.85387	2.98964	10.5873	11.3427	ACCCCCTGGACATGC	MIMAT0016882
hsa-miR-4270	0.00198506	down	-2.80389	-1.48743	5.68872	11.0382	6.17651	6.117	5.65521	5.35317	695.292	605.847	30.3412	19.8887	175.445	114.8	GCCCTCCCCTGAC	MIMAT0016900
hsa-miR-4281	0.00601442	down	-2.80483	-1.48791	67.7607	138.403	75.5536	74.1115	70.9058	64.3146	8502.29	7547.47	437.575	497.359	1542.89	2029.99	CCCCCCTCCCCG	MIMAT0016907
hsa-miR-4284	0.0279148	up	4.8755	2.28555	4.05077	4.56559	4.16555	3.99013	4.43767	4.13765	5.32818	8.12604	8.43409	5.89575	7.01459	6.04478	ATGGGGTGATGTGAGC	MIMAT0016915
hsa-miR-4306	9.92762e-05	down	-16.8355	-4.07343	0.1	0.1	0.1	0.1	0.1	0.1	7.87831	11.5227	8.89091	4.61029	45.0622	24.0979	TACTGCCTTTCTCTCCA	MIMAT0016858
hsa-miR-4310	0.00497548	up	7.43524	2.89438	3.99585	3.66645	5.03948	4.20751	5.14258	4.43756	6.66785	6.71583	4.53405	3.78798	6.03406	6.24595	GGGACATGAATGCTGC	MIMAT0016862
hsa-miR-4312	0.00407714	up	6.71936	2.74832	3.09732	2.87178	4.29212	3.51119	3.71111	3.84889	5.91601	5.11879	3.45409	3.65654	6.12434	9.19223	TGGGGACAGGAACAA	MIMAT0016864
hsa-miR-4313	0.0154251	up	4.94778	2.30678	8.29088	8.18399	8.88771	8.81514	10.0445	8.53825	12.528	13.0771	9.95796	8.22759	12.8965	12.1811	GGGTTTGGGGCCA	MIMAT0016865
hsa-miR-4323	0.00194319	up	6.6143	2.72559	2.39398	2.72148	2.86113	2.80277	2.78261	3.28686	7.07317	3.9568	2.19054	3.03135	3.59346	5.00622	TCTGAGGCTGTGGGG	MIMAT0016875
hsa-miR-4433a-5p	0.029899	up	3.81803	1.93283	4.37625	5.27858	6.47166	6.11458	6.38691	6.73947	12.7686	11.9539	6.08659	6.98981	8.66825	10.2027	ACAGGAGTGGGGG	MIMAT0020956	chr2	64567913	64567924	-
hsa-miR-4436b-5p	0.0138703	up	2.35289	1.23443	5.9097	7.62822	10.3004	8.62177	9.00285	11.3596	13.4017	10.7095	8.06628	11.4775	27.1693	55.3494	GGCAGGGCAGGC	MIMAT0019940
hsa-miR-4440	0.0423433	up	7.6543	2.93627	3.49062	8.59791	6.69376	3.42937	3.90593	5.34978	0.1	2.4591	0.1	1.31114	108.059	358.127	CAAGCCAGCAAGCC	MIMAT0018958
hsa-miR-4442	0.000511789	down	-19.7823	-4.30614	5.13619	5.26487	0.1	1.32809	1.38839	0.1	174.557	162.727	15.9732	9.69651	76.4524	56.3706	CCTCCCTCTTGTCCG	MIMAT0018960
hsa-miR-4484	0.026134	up	2.76511	1.46734	3.57852	4.76308	4.39627	12.7619	4.38997	4.1449	13.4454	13.9471	5.70972	3.73594	17.1365	17.2869	TGGGGCTTCTCCCG	MIMAT0019018
hsa-miR-4485-5p	0.0446194	up	4.13741	2.04873	16.6148	20.767	5.26461	21.465	5.83013	9.12701	12.1647	53.0949	41.925	7.99213	15.0547	12.4279	TCACTGGGCAGGCG	MIMAT0032116
hsa-miR-4499	0.00200691	down	-18.2611	-4.1907	5.32642	0.1	0.1	0.1	0.1	0.1	107.264	104.809	8.36358	5.37021	62.7771	41.4973	TCCCTCCTCTCAGTCT	MIMAT0019035
hsa-miR-4515	0.0220818	up	2.79869	1.48475	4.99731	5.21975	6.39305	5.31798	6.32498	5.84569	13.663	13.5454	7.20864	5.84611	15.3156	18.571	GGGCTGCCGGGA	MIMAT0019052
hsa-miR-451a	0.0433827	down	-4.36088	-2.12462	23.5928	103.709	1.93098	18.7441	9.12549	19.6212	29.2382	153.305	737.662	547.907	4312.48	796.067	AACTCAGTAATGGTAACGGTTT	MIMAT0001631	chr17	27188424	27188404	+
hsa-miR-4530	0.00034968	up	3.04549	1.60668	18.2856	103.499	24.0662	27.4485	17.7569	32.6067	35.612	77.2539	24.3368	13.0603	179.714	79.435	CGCTCCCGTCCTG	MIMAT0019069
hsa-miR-4532	0.0379958	down	-3.37798	-1.75616	1.60223	4.83091	1.84072	1.86945	1.48022	1.98368	72.9941	58.1304	7.35998	6.97082	71.3452	75.4797	CGCCGGGCTCC	MIMAT0019071
hsa-miR-4534	4.24784e-05	down	-31.7195	-4.9873	0.1	4.57088	1.41041	1.30012	0.1	0.1	222.591	185.397	16.741	9.25192	83.536	45.4267	AGACCCCTCCTCCAT	MIMAT0019073
hsa-miR-4646-3p	0.0154086	up	3.73471	1.901	3.79614	3.94271	5.39018	4.82505	5.17239	5.90967	9.22876	8.04976	5.43602	7.00472	13.7455	21.1368	CTGGGAAGGGAGAGG	MIMAT0019708
hsa-miR-4649-3p	0.00560781	up	3.16796	1.66355	7.84593	8.27416	10.1422	9.53551	10.0671	11.1234	14.779	12.7144	10.2677	11.5024	17.4644	23.6638	TGGGGAGAGGCAGG	MIMAT0019712
hsa-miR-4652-3p	0.0106078	up	5.82337	2.54185	4.19102	4.34608	6.29876	5.23797	5.38882	6.1611	9.49616	7.28246	5.34268	7.10595	7.07138	8.81747	TGAGGGGATGGGTTAA	MIMAT0019717
hsa-miR-4655-3p	0.000713643	down	-16.1593	-4.01429	0.1	0.1	0.1	0.1	0.1	0.1	57.2389	38.6514	0.1	3.41483	29.1144	28.2108	CCCCGGGGACCT	MIMAT0019722
hsa-miR-4664-3p	0.00948795	up	5.92399	2.56657	5.262	5.53357	7.31991	6.66246	6.43886	6.89644	10.0802	8.52975	5.6215	6.69501	8.64752	12.6997	GACGGGGCTCACA	MIMAT0019738
hsa-miR-4665-3p	0.00421786	up	2.45016	1.29288	13.085	16.6451	18.7829	18.5471	16.3481	20.4791	49.0302	39.1807	16.4211	24.0303	32.2768	41.7018	GGCGGGGGCTAC	MIMAT0019740
hsa-miR-4669	0.0329385	down	-4.62502	-2.20946	4.4034	5.61523	0.1	3.35892	3.34453	2.92282	135.302	113.954	11.5386	6.75293	100.457	52.3575	CCTCCTCCACTTCCC	MIMAT0019749
hsa-miR-4701-3p	0.0210464	up	7.782	2.96014	7.10671	10.928	8.15277	5.80699	6.63256	7.7676	6.83587	9.07116	3.74515	1.30272	151.676	373.847	ACACCACACCCATCAC	MIMAT0019799
hsa-miR-4701-5p	0.00356953	up	6.7614	2.75732	3.50531	3.10607	3.75339	3.39077	3.93682	3.77337	5.60809	5.35797	4.15598	3.33934	5.56042	5.73852	AAGGGGTAGGTGTGGT	MIMAT0019798
hsa-miR-4725-5p	0.00613815	up	6.59735	2.72189	6.98097	6.75628	8.93566	8.36567	8.61524	8.30927	10.2337	9.60789	7.58654	7.91411	10.4331	12.7625	GGTGGGAAGGCTGC	MIMAT0019843
hsa-miR-4728-3p	0.0326348	up	2.95147	1.56144	2.44482	4.1414	6.19364	4.7777	5.60346	6.28442	13.1592	10.4851	4.86706	7.92837	12.3873	18.4153	CTGGGGCAGGAGG	MIMAT0019850
hsa-miR-4739	0.0013179	down	-18.0048	-4.17031	0.1	2.0409	0.1	0.1	0.1	0.1	63.1244	53.4058	9.04414	4.89322	41.3647	32.9436	AGGGCCCCTCCGC	MIMAT0019868
hsa-miR-4745-5p	0.00290471	up	7.30626	2.86913	4.31398	10.6696	5.038	7.12749	4.07972	3.5118	11.0833	11.2768	3.98471	3.52999	50.291	18.3949	CGCCGTCCCGG	MIMAT0019878
hsa-miR-4746-3p	0.00671179	down	-2.87561	-1.52387	0.1	0.1	0.1	0.1	0.1	0.1	10.335	8.07509	1.93453	0.1	17.1684	6.40114	TCGGCCCGCAGG	MIMAT0019881
hsa-miR-4749-3p	0.025085	up	3.98603	1.99495	5.79293	6.50985	7.68512	7.13434	7.35798	8.20746	16.1594	12.872	6.79325	9.1584	9.57146	13.067	CTGTGGGGGCAGG	MIMAT0019886
hsa-miR-4750-3p	0.00191262	up	5.53196	2.46779	1.66634	1.91712	1.97565	2.13135	1.90236	1.97448	6.23996	4.51876	2.09667	2.22258	5.40636	6.08785	CTGCGGGAGGGG	MIMAT0022979
hsa-miR-4758-3p	0.00612274	up	5.67311	2.50414	4.05613	4.47883	4.58739	3.85556	5.21833	5.0852	8.37664	7.83326	4.95295	4.20601	11.4797	9.48587	GAGGGTGGTCAGCA	MIMAT0019904
hsa-miR-4769-3p	0.0336604	up	2.04899	1.03491	9.13426	10.0002	16.3708	14.1194	13.8755	20.486	37.6221	25.5409	15.509	34.192	27.849	45.6259	GTAGGGGAGGGAGG	MIMAT0019923
hsa-miR-4778-5p	0.0251518	down	-6.84547	-2.77515	0.1	3.31668	0.1	0.1	0.1	0.1	21.4	20.2449	6.29368	3.02008	51.4114	12.8146	CCTCTTCTTCCTTTACAG	MIMAT0019936
hsa-miR-4788	0.00292426	down	-14.3463	-3.84261	3.04889	4.29115	0.1	0.1	2.99924	0.1	117.931	115.137	10.5153	5.09621	37.9398	69.1662	GCCTCCCTTAGCTGG	MIMAT0019958
hsa-miR-4793-3p	0.0344973	up	8.25404	3.0451	3.98877	6.90495	5.306	3.80299	3.65094	4.30138	0.1	3.42265	0.1	0.1	94.9123	280.061	AGCCAGCCAACTCAC	MIMAT0019966
hsa-miR-483-3p	0.016679	up	2.05571	1.03964	7.75193	8.77158	15.8097	16.3528	12.0338	19.3437	36.2926	23.226	11.3612	28.5881	26.4659	41.8214	AAGACGGGAGGAGAGGAG	MIMAT0002173
hsa-miR-5010-3p	0.00912213	up	5.63513	2.49445	3.00028	3.42211	3.27162	3.37714	3.63288	3.56044	4.86083	5.35244	4.78255	3.35498	5.64065	6.16672	CTGGGGAATGGGAGA	MIMAT0021044
hsa-miR-5100	0.0399239	up	2.17212	1.11911	120.372	238.783	76.7702	136.428	71.4594	123.579	129.529	350.274	559.576	170.424	721.03	396.122	AGAGGCACCGCTGG	MIMAT0022259
hsa-miR-550a-5p	0.00345567	up	7.21498	2.851	3.40179	3.51559	4.74454	4.07291	4.74652	4.35612	7.40686	7.55811	4.03587	3.55049	5.96141	5.92064	GGGCTCTTACTCCCT	MIMAT0004800	chr7	30329439	30329453	-
hsa-miR-5571-5p	0.00404201	up	6.70759	2.74579	4.20645	3.71213	4.55843	4.03995	4.95249	4.4959	8.04727	7.00381	4.50721	3.50556	7.00445	7.28815	GGGAGGCTCCTTTGA	MIMAT0022257
hsa-miR-563	0.00200925	up	6.34854	2.66642	1.38506	1	2.44213	2.26801	2.29572	1.64001	4.2642	4.18471	2.27965	1.96106	1	2.22149	GGGAAACGTATGTCAAC	MIMAT0003227
hsa-miR-575	0.00279841	up	10.5452	3.39852	10.2256	64.5797	14.7561	17.3676	10.3823	21.7661	7.95286	35.5127	8.95792	4.75158	91.9509	34.8808	GCTCCTGTCCAACTGGCT	MIMAT0003240
hsa-miR-595	0.0191125	up	10.9163	3.44842	7.59868	10.0355	8.60054	4.87889	6.47959	7.91062	0.1	5.77029	1	1	154.675	424.582	AGACACACCACGGCACA	MIMAT0003263
hsa-miR-602	0.00969447	up	4.85583	2.27972	3.06412	2.80488	3.88021	3.3325	4.27314	3.37414	10.0007	8.1032	3.94313	3.25309	6.16619	6.14949	GGGCCGCAGCTGTCG	MIMAT0003270
hsa-miR-6068	0.0335922	down	-6.71665	-2.74774	0.1	12.1609	0.1	3.42784	0.1	6.20627	19.345	32.6949	13.0555	6.40084	63.3479	30.3928	CCACCGCCGGAG	MIMAT0023693
hsa-miR-6069	0.0255555	up	3.68434	1.8814	6.85268	7.12065	8.74524	7.59408	8.95205	8.35763	18.5932	17.2911	8.43271	8.19723	14.028	16.2275	GGGGGCAGCAGG	MIMAT0023694
hsa-miR-6088	0.00165811	down	-2.46228	-1.3	14.759	44.4278	15.21	19.2399	13.6966	17.6867	1108.25	994.417	92.936	79.1416	449.643	442.506	CGCCCCCCCGC	MIMAT0023713
hsa-miR-6126	0.0281617	down	-3.47922	-1.79876	1.89099	7.6128	1.94848	2.93557	1.56959	1.92376	119.754	88.0843	9.35197	6.63908	73.295	50.6024	TCTCCGCCGGGC	MIMAT0024599
hsa-miR-6132	0.0347811	down	-2.72235	-1.44485	0.1	1.34975	0.1	0.1	0.1	0.1	1.73474	8.96959	5.71313	1.33521	9.38177	3.92324	TGCAATCCCCAGCC	MIMAT0024616
hsa-miR-634	0.00992808	up	3.88777	1.95894	1.3785	1.41801	1	1	1.59147	1.47196	3.07075	2.79275	1.34089	0.1	1.01333	1.07271	GTCCAAAGTTGGGGTGCT	MIMAT0003304
hsa-miR-636	0.00848595	up	5.51974	2.4646	3.38169	2.81013	3.97153	3.598	3.89494	4.24245	7.0241	5.82425	3.83454	4.78616	6.96715	10.6734	TGCGGGCGGGACG	MIMAT0003306
hsa-miR-642a-3p	0.00838562	down	-2.22822	-1.15589	26.7109	10.3998	6.65979	8.64615	7.02313	6.77568	550.677	589.2	73.6715	45.7486	150.52	117.657	GGTTCCCTCTCCAAAT	MIMAT0020924
hsa-miR-642b-3p	0.0066374	down	-7.41702	-2.89084	3.93914	3.05409	3.17946	1.54856	1.63328	0.1	54.9202	58.0581	10.9515	7.50831	31.4291	25.7979	GGGTCCCTCTCCAA	MIMAT0018444	chr19	46178257	46178245	+
hsa-miR-6508-5p	0.00795396	up	6.10951	2.61106	6.08737	6.30762	8.28597	7.75158	7.77528	7.43196	9.99669	9.83026	7.1335	6.93298	9.2741	9.91672	GGTGGGTCATGCATT	MIMAT0025472
hsa-miR-6515-3p	0.0354283	up	3.57577	1.83825	5.5903	5.90355	6.68038	6.03787	6.76753	5.98831	17.3735	16.3083	6.64741	5.52143	10.7196	11.0951	CTGGGGGGTAGATGA	MIMAT0025487
hsa-miR-652-5p	0.0254161	down	-2.06598	-1.04683	0.1	0.1	0.1	0.1	0.1	0.1	9.35015	10.0531	2.02443	1.25583	4.37804	5.14341	TGAATGGCACCCTCTC	MIMAT0022709
hsa-miR-663a	0.0210205	down	-3.63601	-1.86236	0.1	0.1	0.1	0.1	0.1	0.1	10.8704	20.967	4.27863	1.72805	6.4895	6.44544	GCGGTCCCGCGGC	MIMAT0003326	chr20	26188857	26188846	+
hsa-miR-668-3p	0.0157112	up	3.18184	1.66986	1.12048	1	0.1	1	1	1	0.1	1.27814	1	0.1	1.45182	1.12652	GTAGTGGGCCGAGCCGA	MIMAT0003881	chr14	101521644	101521659	-
hsa-miR-671-5p	0.016932	up	2.17164	1.11879	8.94219	8.46378	9.5951	10.3685	17.7317	5.5956	36.8015	28.4679	12.5316	6.18238	38.6586	33.7398	CTCCAGCCCCT	MIMAT0003880
hsa-miR-6723-5p	0.00866121	down	-12.4063	-3.63301	0.1	4.14484	0.1	0.1	0.1	0.1	91.9138	65.1949	6.29492	5.17188	24.0141	29.0598	GCCCCGACGTTACT	MIMAT0025855
hsa-miR-6728-5p	0.00321065	down	-15.9196	-3.99273	0.1	3.066	0.1	0.1	0.1	0.1	74.5875	62.7754	8.75319	5.3988	37.2622	32.1539	CCCCTCTGGTCCTAC	MIMAT0027357
hsa-miR-6730-3p	0.0154806	up	3.37529	1.75501	1.25	1.2437	1.45297	1.48168	1.59991	1.64416	2.23853	1.853	1.30333	1.63668	2.13864	3.21835	TGAGGGCAGATGGGG	MIMAT0027362
hsa-miR-6731-3p	0.019663	up	5.02951	2.33042	3.94929	2.4103	4.30232	4.16063	4.47105	4.50694	7.35303	5.98583	4.21276	4.68633	7.63564	9.42446	CTGGGGAGAGTGGG	MIMAT0027364
hsa-miR-6732-3p	0.0321819	up	2.3525	1.23419	5.13478	5.11467	8.42586	6.83514	6.87755	10.1548	17.4942	12.2309	7.48316	14.5	16.08	23.7015	CTGGGAGGGAGAGG	MIMAT0027366
hsa-miR-6737-3p	0.00977502	up	5.74126	2.52137	6.23051	6.31228	7.00372	6.36326	7.65919	7.03558	10.208	10.0089	7.04663	6.05742	9.13211	9.7895	CTGGGTAGGGGTGA	MIMAT0027376
hsa-miR-6740-5p	0.00267108	down	-2.10192	-1.07171	6.2752	8.22145	1.47056	3.12399	5.01442	3.97461	106.204	102.45	24.2739	10.9811	146.171	57.61	TCTCCTCTCTCCATCCC	MIMAT0027381
hsa-miR-6743-3p	0.0365109	up	4.22287	2.07822	2.45908	1.27929	3.82258	3.07739	3.86699	3.83903	6.21212	4.98927	3.78488	4.19897	6.87141	9.59284	TGTGGGCAGGGAGA	MIMAT0027388
hsa-miR-6752-3p	0.0348819	up	4.05001	2.01792	6.37326	9.19152	9.05602	11.3355	7.82543	13.6621	29.3676	30.1456	6.52446	18.3604	8.18232	15.0168	CTGGGAGTATGGGGG	MIMAT0027405
hsa-miR-6752-5p	0.0161448	down	-6.0903	-2.60651	4.08895	7.66836	3.44937	4.24853	3.16652	3.25519	215.441	191.587	21.2632	19.7337	76.9485	66.3698	GCCCCCTGGCTCC	MIMAT0027404
hsa-miR-6757-3p	0.014667	up	5.57464	2.47888	1.5356	1.45568	3.62123	2.98761	3.78122	2.78447	4.62555	4.49661	3.00743	2.63908	4.7727	4.77155	TGGGGATAGCAAGGC	MIMAT0027415
hsa-miR-6759-3p	0.00936752	up	5.24827	2.39184	4.25719	4.00366	5.64452	4.68287	5.19019	5.96122	9.41223	7.27894	4.67525	7.2095	9.84455	14.9307	CTGAGGGGAGAGGC	MIMAT0027419
hsa-miR-6760-3p	0.00667157	up	5.88426	2.55686	3.81247	3.94731	5.37347	4.46629	4.86124	5.3414	8.48444	6.36076	4.51675	5.44323	8.21482	10.7471	CTGGGGAGAAGGGG	MIMAT0027421
hsa-miR-6763-3p	0.0143045	up	4.58356	2.19647	4.89443	4.82833	6.99063	5.88406	5.98212	6.51674	11.2038	10.2158	5.76998	5.86594	8.96022	12.0526	CTGGGGGCAGAGG	MIMAT0027427
hsa-miR-6765-3p	0.00807861	up	3.47483	1.79694	3.7971	4.17922	4.27329	3.963	4.51692	4.30707	11.0113	9.68942	4.89899	4.69976	12.4938	16.6475	CTGGGCGGGCC	MIMAT0027431
hsa-miR-6780b-5p	0.0397573	down	-5.28267	-2.40127	0.1	5.66512	0.1	0.1	0.1	0.1	9.9989	15.6161	13.236	1.20422	22.5181	15.5197	TCTTCCCTGCCAAGC	MIMAT0027572
hsa-miR-6785-3p	0.00627944	up	6.31531	2.65885	4.18772	3.9133	4.49715	4.5347	4.82029	5.06241	6.96327	6.67231	4.61797	4.53224	7.30916	9.29093	CTGGGGAAGGTGGG	MIMAT0027471
hsa-miR-6786-5p	0.00525804	down	-12.6372	-3.65961	0.1	3.16636	0.1	0.1	0.1	0.1	62.0412	54.0297	7.01858	4.03386	35.3705	25.0406	ACGCCCCTCCGG	MIMAT0027472
hsa-miR-6787-3p	0.0431789	down	-4.20672	-2.07269	0.1	3.019	0.1	0.1	0.1	0.1	23.3759	13.0993	3.25505	2.66006	21.4651	14.1828	CTGGAGAGGGCAGC	MIMAT0027475
hsa-miR-6789-5p	0.00447054	down	-8.88648	-3.15161	0.1	2.32161	0.1	0.1	0.1	0.1	35.0161	36.6356	3.61974	1.62644	34.2733	26.5422	CCCGCGCGCC	MIMAT0027478
hsa-miR-6791-5p	0.00426393	down	-12.0732	-3.59373	0.1	5.50255	0.1	0.1	0.1	0.1	29.3048	29.2018	5.99705	3.51791	40.3488	25.6215	TCCGCCTGCCCAG	MIMAT0027482
hsa-miR-6794-5p	0.0111504	down	-8.78959	-3.1358	0.1	3.52647	0.1	0.1	0.1	0.1	47.9476	44.1381	5.45028	3.12225	24.86	22.0948	GCTCACCCCCAGTC	MIMAT0027488
hsa-miR-6795-3p	0.00177894	up	7.86744	2.97589	3.99268	3.26377	3.88836	3.51466	4.02941	4.3125	6.82449	6.79799	3.91156	3.29103	5.87181	5.91879	CTGGGGGAAGAAACG	MIMAT0027491
hsa-miR-6796-3p	0.00460205	up	5.4381	2.4431	3.00437	3.00709	3.19244	1.72444	3.11388	3.88988	8.43114	7.66644	1.92354	3.70288	6.11266	8.03839	CTGCGGGGAGGG	MIMAT0027493
hsa-miR-6797-3p	0.0108083	up	2.26981	1.18257	8.47519	8.85745	12.4911	11.6381	11.1987	15.234	26.7845	21.3417	12.4738	20.0699	21.9776	32.1952	GTGGGGAGGGAAGG	MIMAT0027495
hsa-miR-6800-3p	0.0118716	up	5.32651	2.41319	5.93938	5.79431	7.32738	6.8579	7.63116	6.74537	10.6347	10.6476	6.49065	6.00492	9.18736	9.67403	GGGGCGATGCCAG	MIMAT0027501
hsa-miR-6802-5p	0.0455054	down	-3.82599	-1.93583	0.1	0.1	0.1	0.1	0.1	0.1	27.6824	24.6283	1.5645	1.51205	6.67382	7.11748	GCTTCAAGCCCCCC	MIMAT0027504
hsa-miR-6807-5p	0.0264762	down	-5.47545	-2.45298	0.1	2.76197	0.1	0.1	0.1	0.1	8.91852	10.323	3.04904	0.1	68.3866	92.6139	CCTCTCCATTCCACTG	MIMAT0027514
hsa-miR-6808-5p	0.0326283	down	-5.44448	-2.44479	0.1	0.1	0.1	1.34988	0.1	0.1	37.5851	44.376	4.33566	1.38645	14.7624	22.9719	CATGGTCCCACCTCC	MIMAT0027516
hsa-miR-6812-3p	0.0103299	up	5.83157	2.54388	4.42078	4.40572	5.11502	4.89278	5.14993	5.4889	8.64776	7.61956	5.24694	6.28149	7.84124	8.69665	CTGGGGTCAGGGG	MIMAT0027525
hsa-miR-6813-3p	0.0275944	up	3.16698	1.66311	7.49439	7.95758	11.2785	10.0151	9.80557	12.1726	22.266	16.2664	10.2904	16.7197	14.7485	21.979	CTGGGGAGAGGGG	MIMAT0027527
hsa-miR-6819-3p	0.0132241	up	2.40079	1.26351	9.40948	10.802	13.2089	13.373	11.8458	13.7885	30.4392	23.6283	13.9176	21.9601	21.6099	26.8902	CTGGGGTGGGGAC	MIMAT0027539
hsa-miR-6819-5p	0.0168022	down	-5.0146	-2.32614	0.1	0.1	0.1	0.1	0.1	0.1	31.4098	26.3454	3.33734	2.66407	11.4541	12.339	GCTCCTTGGCCCTC	MIMAT0027538
hsa-miR-6823-3p	0.0329633	down	-2.35145	-1.23355	0.1	0.1	0.1	0.1	0.1	0.1	3.93584	1.73609	0.1	3.45758	7.57331	11.8412	CTGGAGGGAAGGAGA	MIMAT0027547
hsa-miR-6824-3p	0.00337298	up	6.92628	2.79208	4.22943	3.71743	4.4981	4.2512	4.85013	4.2307	7.5499	6.98285	4.06836	3.93162	7.00889	8.61855	CTGGGGTGGCAAGA	MIMAT0027549
hsa-miR-6829-5p	0.00423372	down	-6.41476	-2.68139	0.1	2.91189	0.1	0.1	0.1	0.1	17.0515	18.4003	5.39305	3.08699	18.6093	12.9253	TGCCCCTTCTCAGCA	MIMAT0027558
hsa-miR-6831-5p	0.000803562	down	-19.7619	-4.30465	0.1	3.90149	0.1	0.1	0.1	0.1	99.6736	74.8512	7.17607	3.88738	48.32	24.9316	GACCTCCTCCTCACA	MIMAT0027562
hsa-miR-6834-3p	0.00899117	up	6.19895	2.63202	3.62297	3.41275	4.58624	4.99486	4.49418	5.28695	6.62535	5.99581	4.79681	5.32727	6.39033	7.15634	TGATGGAGGGATGGGA	MIMAT0027569
hsa-miR-6840-3p	0.00122574	down	-10.5458	-3.3986	0.1	0.1	0.1	0.1	0.1	0.1	25.1046	24.4263	4.70752	2.65413	18.9898	29.8337	CACCCCGCACAAAG	MIMAT0027583
hsa-miR-6851-3p	0.00560074	up	7.22686	2.85337	5.01549	4.75867	5.59346	4.74579	5.71837	5.35662	7.22367	6.41087	4.86003	4.61436	7.55038	7.89373	CTGGAGGGGTACAAAG	MIMAT0027603
hsa-miR-6855-3p	0.00577453	up	6.85732	2.77764	3.61831	3.59977	4.12975	4.06394	4.26344	4.82827	7.6789	5.52018	3.67029	5.20312	4.6929	7.37914	CTGTGGGGTTGAAGG	MIMAT0027611
hsa-miR-6857-3p	0.00697123	up	6.00717	2.58669	2.67931	2.82101	3.20739	3.34623	2.92919	4.05958	6.38297	4.34715	2.7591	4.52997	4.50676	7.99862	CTGTGGGGAGAAGCT	MIMAT0027615
hsa-miR-6858-3p	0.0107748	up	4.63484	2.21252	6.79076	7.17197	11.4211	9.53986	9.04634	10.5509	15.8108	11.3379	7.15738	11.4521	10.9086	18.1866	AGGGGTGAGCAGGG	MIMAT0027617
hsa-miR-6858-5p	0.00473513	down	-9.1977	-3.20127	0.1	1.93311	0.1	0.1	0.1	0.1	16.7944	16.6199	5.44688	1.27161	30.6373	39.8546	GTCCCTGCCAGCC	MIMAT0027616
hsa-miR-6861-3p	0.0255841	up	3.32118	1.7317	4.89749	4.97459	6.904	6.59347	6.49046	8.49899	14.413	10.2656	6.7072	11.0529	13.866	19.2186	CTGGGGAGGAGAGG	MIMAT0027624
hsa-miR-6865-3p	0.00999387	up	5.89729	2.56005	5.49032	5.39309	7.18658	6.04844	6.76362	6.47857	9.53382	7.90171	5.85274	6.55134	9.84791	13.4418	GGCGGTAGGGAAAGA	MIMAT0027631
hsa-miR-6867-5p	0.0021581	down	-15.4663	-3.95105	1.62029	3.94113	0.1	0.1	0.1	0.1	48.0611	49.8768	8.74061	4.70972	79.9056	23.7452	TCCCTTCTTCCTCTACA	MIMAT0027634
hsa-miR-6870-3p	0.00134194	up	6.89578	2.78571	2.34647	2.36362	2.96411	2.52536	2.74377	2.56557	4.05316	4.06957	2.32995	2.38686	3.76155	3.66699	CTGAAAGGAGATGGGG	MIMAT0027641
hsa-miR-6877-3p	0.00329284	up	4.43558	2.14912	1.40191	1.50296	3.13755	1.58839	1.55872	3.1759	7.38057	7.01187	3.08754	3.24572	5.78386	6.98321	GGAGGCCAAGGGC	MIMAT0027655
hsa-miR-6879-5p	0.00502079	up	2.69128	1.42829	45.8637	16.1724	10.5964	12.5972	17.3746	10.2841	80.0199	62.3266	24.463	9.25897	83.2942	54.9408	CTCTCCCACCTTCCC	MIMAT0027658
hsa-miR-6880-3p	0.00884777	up	4.87907	2.28661	4.9552	4.70306	5.21037	5.209	5.87031	5.33204	9.77796	10.0782	5.04856	5.7179	10.1556	11.7024	CTGGGGGAGGAGAG	MIMAT0027661
hsa-miR-6884-3p	0.0172586	up	4.77054	2.25415	1.51157	2.75986	4.01469	3.54724	3.23548	4.80509	6.48366	5.34883	2.99737	4.61481	9.73542	13.7319	AGGGGAGACGGAAAG	MIMAT0027669
hsa-miR-6889-3p	0.0069314	up	6.04266	2.59518	4.55624	3.97306	5.29462	4.5443	5.26168	4.49519	8.80059	7.85845	4.90576	4.59262	6.99512	7.98307	CTGGGAAGTAGGGGC	MIMAT0027679
hsa-miR-6890-3p	0.0138314	up	5.20029	2.37859	3.39377	3.2705	4.08184	3.83199	3.63863	4.22573	7.37732	4.58435	5.52534	4.76776	4.86225	7.68082	CTGTGGGGCATAGGC	MIMAT0027681
hsa-miR-6891-5p	0.00794749	down	-2.77609	-1.47306	22.2944	14.9646	4.59453	6.53175	5.10007	6.48525	392.771	367.459	40.0322	26.4603	232.496	190.571	CCCCTCATCCCCC	MIMAT0027682
hsa-miR-6892-3p	0.0121424	up	4.22895	2.0803	1.53794	1.47614	1.57282	1.74193	1.43973	1.89338	4.6593	4.47641	1.71953	1.80212	1.90141	3.10062	CTGCAAGGGGTGGG	MIMAT0027685
hsa-miR-7106-5p	0.0108253	down	-7.4455	-2.89637	0.1	0.1	0.1	0.1	0.1	0.1	58.575	57.8139	3.97385	2.96024	18.3659	22.5895	CCCAAGATCCCCTCC	MIMAT0028109
hsa-miR-7107-5p	0.0241065	down	-2.07068	-1.05011	25.9062	59.88	22.3761	25.3041	25.4177	28.3549	2027.33	1711.24	111.459	92.7741	1225.32	800.687	CCCTTCCTCCTCCC	MIMAT0028111
hsa-miR-7108-3p	0.00459037	up	6.72245	2.74899	3.44018	3.25942	4.21655	3.99908	3.75721	4.49976	7.36728	5.18866	3.2811	5.00779	5.13506	8.07829	CTGTGGGGAGACGG	MIMAT0028114
hsa-miR-7108-5p	0.000215003	down	-23.9221	-4.58027	0.1	5.5526	0.1	0.1	0.1	0.1	58.4675	52.3563	10.0338	6.5652	61.8862	43.2875	CCACCCGCCTGC	MIMAT0028113
hsa-miR-7111-3p	0.0231128	up	2.35741	1.2372	5.7715	6.69164	9.30443	9.34238	8.29217	11.5884	19.1908	14.1974	8.88534	15.3354	17.325	25.6208	CTGGGAGGAGGGA	MIMAT0028120	chr6	30552183	30552194	-
hsa-miR-7114-3p	0.00815681	up	5.7463	2.52263	3.97537	4.35819	7.86634	5.31896	4.58874	7.09623	10.2022	8.13615	5.66597	5.67685	6.01405	7.88529	CTGGTGGAGAGGGG	MIMAT0028126
hsa-miR-7150	0.000519322	down	-3.57741	-1.83892	9.12278	31.8068	8.49263	11.7322	8.96195	12.9667	930.479	908.105	95.3694	60.4482	482.937	386.147	TACCTCTCCCCCTGC	MIMAT0028211
hsa-miR-718	7.03342e-07	down	-28.7073	-4.84335	0.1	2.03899	0.1	1.44603	0.1	0.1	56.8035	52.9574	7.37282	6.62288	37.2216	36.3239	CGACGCCCGGC	MIMAT0012735
hsa-miR-762	0.000896348	down	-3.29069	-1.71839	3.16883	9.98834	3.13529	5.05878	3.79569	3.7855	168.724	125.843	17.5562	12.1119	286.838	484.248	GCTCGGCCCCGG	MIMAT0010313
hsa-miR-766-3p	0.00845648	up	3.50664	1.81009	7.97536	7.89768	8.7514	10.2213	7.7407	10.5414	14.32	12.1182	9.15459	10.9606	15.444	21.4821	GCTGAGGCTGTGGGGCT	MIMAT0003888	chrX	118780786	118780771	+
hsa-miR-7845-5p	0.00747473	down	-7.4877	-2.90452	0.1	0.1	0.1	0.1	0.1	0.1	42.5163	32.2623	1.98824	1.32366	21.4415	22.7135	CCACGACCCTCCC	MIMAT0030420
hsa-miR-7855-5p	6.39569e-06	down	-6.87299	-2.78094	0.1	0.1	0.1	0.1	0.1	0.1	10.9044	8.72913	1.91861	1.94533	18.5187	25.1355	CCGAGCTTGGGGT	MIMAT0030430
hsa-miR-7974	0.00365959	up	7.0698	2.82167	3.86617	3.20153	4.82715	4.0283	4.71257	4.45014	6.90124	6.39598	4.09499	3.87198	6.64831	8.99207	GGGCTCAGGAGAGC	MIMAT0031177
hsa-miR-7975	0.0341639	up	2.9085	1.54027	688.243	988.798	280.413	721.344	399.781	621.457	502.813	2880.93	3751.87	1327.02	1118.74	965.427	TGGTGCCGTGACT	MIMAT0031178
hsa-miR-8063	0.000349552	down	-24.5258	-4.61623	0.1	5.53343	0.1	1.54618	0.1	0.1	133.405	97.6224	13.3051	7.91491	53.0058	54.8849	AAGCCCCGACTCCT	MIMAT0030990
hsa-miR-8064	0.0206884	down	-5.99022	-2.58261	0.1	0.1	0.1	0.1	0.1	0.1	55.6253	43.998	5.12434	1.72133	8.60764	9.38843	GTCCGCTCGCTCA	MIMAT0030991
hsa-miR-92a-3p	0.0485047	down	-2.2264	-1.15471	18.5527	75.8464	6.94412	32.2284	10.7071	14.6592	195.136	257.918	345.301	133.443	333.883	320.681	ACAGGCCGGGACAAGT	MIMAT0000092	chr13	92003621	92003636	-
hsa-miR-92b-3p	0.00417544	up	5.93521	2.5693	3.55653	4.16063	4.8018	5.05103	4.70408	6.35287	9.11438	8.62757	4.16221	5.4961	7.6789	11.4501	GGAGGCCGGGACG	MIMAT0003218	chr1	155165038	155165049	-
hsa-miR-93-5p	0.0100823	down	-8.46127	-3.08087	0.1	2.12481	0.1	0.1	0.1	0.1	0.1	4.41927	15.8164	5.06868	39.409	20.9785	CTACCTGCACGAACAG	MIMAT0000093	chr7	99529359	99529344	+
hsa-miR-933	0.00209653	up	6.90998	2.78868	2.59464	2.59948	3.05217	2.64813	2.9358	2.88588	5.94222	4.14592	2.68538	2.63898	4.90809	5.14402	GGGAGAGGTCTCCCT	MIMAT0004976
hsa-miR-940	0.00201997	up	3.21891	1.68657	30.548	40.6756	73.1649	58.7806	45.1334	59.0366	120.127	138.791	53.1435	73.0153	92.038	103.904	GGGGAGCGGGGG	MIMAT0004983
hsa-miR-98-3p	0.0119497	up	5.43246	2.44161	1.24473	2.55606	3.15529	2.93533	3.21655	1.64879	4.44788	4.23584	2.71514	2.66212	1.94991	2.10356	GGGAAAGTAGTAAGTTGTA	MIMAT0022842
