# Supplementary material for: Chronic Stress-Induced Gene Changes In Vitro and In Vivo: Potential Biomarkers Associated With Depression and Cancer Based on circRNA- and lncRNA-Associated ceRNA Networks
Source: Front Oncol. 2021 Sep 28;11:744251. doi: 10.3389/fonc.2021.744251 (PMC8507324; doi:10.3389/fonc.2021.744251)
Supplement: Supplementary file 2 [file DataSheet_1.zip › data sheet/Supplementary Table 7.xlsx]

## Sheet: Sheet1
mRNA	circRNA	CeRNA_Score	Pvalue	Shared_miRNA_Nunber	Shared_miRNA
NM_002579	hsa_circ_0002184	0.126582	2.03697e-13	6	hsa-miR-320c;hsa-miR-7106-5p;hsa-miR-6808-5p;hsa-miR-3937;hsa-miR-6840-3p;hsa-miR-718
NM_005100	hsa_circ_0075075	0.521739	5.84697e-13	10	hsa-miR-92b-3p;hsa-miR-634;hsa-miR-4649-3p;hsa-miR-1825;hsa-miR-3613-3p;hsa-miR-766-3p;hsa-miR-6870-3p;hsa-miR-6855-3p;hsa-miR-23c;hsa-miR-940
NM_006121	hsa_circ_0075075	0.347826	1.16251e-12	8	hsa-miR-634;hsa-miR-4649-3p;hsa-miR-1470;hsa-miR-766-3p;hsa-miR-6870-3p;hsa-miR-6813-3p;hsa-miR-4769-3p;hsa-miR-940
NM_001463	hsa_circ_0075075	0.391304	3.03575e-12	8	hsa-miR-6732-3p;hsa-miR-3613-3p;hsa-miR-766-3p;hsa-miR-3679-3p;hsa-miR-6813-3p;hsa-miR-3675-3p;hsa-miR-1229-3p;hsa-miR-4769-3p
NM_006121	hsa_circ_0026462	1	9.03799e-11	5	hsa-miR-4665-3p;hsa-miR-3180-5p;hsa-miR-766-3p;hsa-miR-1281;hsa-miR-4769-3p
NM_002529	hsa_circ_0060007	0.291667	2.22639e-10	7	hsa-miR-4665-3p;hsa-miR-4763-5p;hsa-miR-634;hsa-miR-6751-3p;hsa-miR-6819-3p;hsa-miR-33b-3p;hsa-miR-5196-3p
NM_002579	hsa_circ_0058320	0.857143	3.58436e-10	4	hsa-miR-3937;hsa-miR-762;hsa-miR-6840-3p;hsa-miR-7106-5p
NM_001463	hsa_circ_0060007	0.333333	6.77657e-10	7	hsa-miR-4749-3p;hsa-miR-6069;hsa-miR-766-3p;hsa-miR-6819-3p;hsa-miR-4728-3p;hsa-miR-4769-3p;hsa-miR-7974
NM_014452	hsa_circ_0026462	1	2.13482e-09	5	hsa-miR-4665-3p;hsa-miR-3180-5p;hsa-miR-766-3p;hsa-miR-1281;hsa-miR-4769-3p
NM_005100	hsa_circ_0060007	0.416667	4.73867e-09	8	hsa-miR-4665-3p;hsa-miR-634;hsa-miR-6884-3p;hsa-miR-6730-3p;hsa-miR-6819-3p;hsa-miR-766-3p;hsa-miR-6797-3p;hsa-miR-7974
NM_021250	hsa_circ_0065164	0.181818	1.16227e-08	5	hsa-miR-6831-5p;hsa-miR-762;hsa-miR-4632-5p;hsa-miR-1229-5p;hsa-miR-5001-5p
NM_005100	hsa_circ_0062859	0.666667	1.28771e-08	6	hsa-miR-149-5p;hsa-miR-7111-3p;hsa-miR-636;hsa-miR-4323;hsa-miR-6884-3p;hsa-miR-766-3p
NM_001281834	hsa_circ_0075075	0.26087	1.42479e-08	6	hsa-miR-3613-3p;hsa-miR-6870-3p;hsa-miR-6855-3p;hsa-miR-1229-3p;hsa-miR-4769-3p;hsa-miR-940
NM_006121	hsa_circ_0060007	0.25	1.93334e-08	6	hsa-miR-4665-3p;hsa-miR-634;hsa-miR-766-3p;hsa-miR-6884-3p;hsa-miR-4769-3p;hsa-miR-5196-3p
NM_033337	hsa_circ_0075075	0.173913	1.6742e-07	4	hsa-miR-3679-3p;hsa-miR-1229-3p;hsa-miR-4769-3p;hsa-miR-6732-3p
NM_033337	hsa_circ_0060007	0.166667	2.71796e-07	4	hsa-miR-4312;hsa-miR-4763-5p;hsa-miR-4769-3p;hsa-miR-6884-3p
NM_170776	hsa_circ_0052503	1	9.23809e-07	2	hsa-miR-7855-5p;hsa-miR-4499
NM_001145661	hsa_circ_0026462	0.6	1.3117e-06	3	hsa-miR-4665-3p;hsa-miR-1281;hsa-miR-3180-5p
NM_020201	hsa_circ_0026462	0.6	1.63866e-06	3	hsa-miR-4665-3p;hsa-miR-3180-5p;hsa-miR-766-3p
NM_020201	hsa_circ_0060007	0.25	2.86205e-06	4	hsa-miR-4665-3p;hsa-miR-6751-3p;hsa-miR-634;hsa-miR-766-3p
NM_002529	hsa_circ_0026462	0.6	9.30297e-06	3	hsa-miR-4665-3p;hsa-miR-1281;hsa-miR-3180-5p
NM_001145661	hsa_circ_0062859	0.25	1.08761e-05	3	hsa-miR-149-5p;hsa-miR-1281;hsa-miR-6884-3p
NM_021250	hsa_circ_0077301	0.214286	1.21935e-05	3	hsa-miR-6728-5p;hsa-miR-2392;hsa-miR-1229-5p
NM_001463	hsa_circ_0026462	0.6	1.44925e-05	3	hsa-miR-1281;hsa-miR-4769-3p;hsa-miR-766-3p
NM_002529	hsa_circ_0075075	0.173913	1.85262e-05	4	hsa-miR-1470;hsa-miR-1229-3p;hsa-miR-634;hsa-miR-940
NM_002112	hsa_circ_0075075	0.130435	3.93718e-05	3	hsa-miR-940;hsa-miR-23c;hsa-miR-1825
NM_001281834	hsa_circ_0060007	0.166667	4.66044e-05	4	hsa-miR-6751-3p;hsa-miR-4728-3p;hsa-miR-33b-3p;hsa-miR-4769-3p
NM_005100	hsa_circ_0086717	0.75	5.39163e-05	3	hsa-miR-6759-3p;hsa-miR-4646-3p;hsa-miR-4649-3p
NM_021250	hsa_circ_0027828	0.4	8.27949e-05	2	hsa-miR-762;hsa-miR-5001-5p
NM_001145661	hsa_circ_0075075	0.130435	8.57861e-05	3	hsa-miR-3679-3p;hsa-miR-6870-3p;hsa-miR-940
NM_020201	hsa_circ_0075075	0.130435	0.00010679	3	hsa-miR-3613-3p;hsa-miR-634;hsa-miR-766-3p
NM_005100	hsa_circ_0026462	0.6	0.00013245	3	hsa-miR-4665-3p;hsa-miR-3180-5p;hsa-miR-766-3p
NM_002965	hsa_circ_0014220	1	0.000392311	1	hsa-miR-7108-5p
NM_033655	hsa_circ_0015166	1	0.000392311	1	hsa-miR-6840-3p
NM_002112	hsa_circ_0062859	0.166667	0.00059973	2	hsa-miR-149-5p;hsa-miR-1281
NM_003015	hsa_circ_0086717	0.5	0.000688929	2	hsa-miR-6759-3p;hsa-miR-4646-3p
NM_006209	hsa_circ_0064611	0.1	0.000784621	1	hsa-miR-671-5p
NM_001463	hsa_circ_0086717	0.5	0.00079198	2	hsa-miR-6891-3p;hsa-miR-4646-3p
NM_033102	hsa_circ_0075075	0.0869565	0.000862343	2	hsa-miR-6870-3p;hsa-miR-940
NM_001870	hsa_circ_0075075	0.0869565	0.00114528	2	hsa-miR-3613-3p;hsa-miR-940
NM_170776	hsa_circ_0016525	1	0.00117693	1	hsa-miR-7855-5p
NM_170776	hsa_circ_0000903	0.25	0.00117693	1	hsa-miR-4499
NM_170776	hsa_circ_0001760	0.2	0.00117693	1	hsa-miR-4499
NM_170776	hsa_circ_0001761	0.111111	0.00117693	1	hsa-miR-4499
NM_170776	hsa_circ_0001762	0.1	0.00117693	1	hsa-miR-4499
NM_170776	hsa_circ_0001763	0.1	0.00117693	1	hsa-miR-4499
NM_002965	hsa_circ_0014221	0.5	0.00117693	1	hsa-miR-7108-5p
NM_001281834	hsa_circ_0026462	0.4	0.00122392	2	hsa-miR-4769-3p;hsa-miR-3180-5p
NM_002965	hsa_circ_0048159	0.333333	0.00196155	1	hsa-miR-7108-5p
NM_170776	hsa_circ_0000973	0.5	0.00235294	1	hsa-miR-4499
NM_014141	hsa_circ_0064611	0.3	0.00235294	1	hsa-miR-671-5p
NM_170776	hsa_circ_0052502	0.333333	0.00235294	1	hsa-miR-4499
NM_002508	hsa_circ_0025413	0.333333	0.00235294	1	hsa-miR-3665
NM_003970	hsa_circ_0025413	0.333333	0.00235294	1	hsa-miR-3665
NM_001870	hsa_circ_0059267	1	0.00313849	1	hsa-miR-3613-3p
NM_001870	hsa_circ_0066712	0.5	0.00313849	1	hsa-miR-3613-3p
NM_014141	hsa_circ_0025413	0.333333	0.00352803	1	hsa-miR-3665
NM_170776	hsa_circ_0084270	0.333333	0.00352803	1	hsa-miR-7855-5p
NM_004778	hsa_circ_0025413	0.333333	0.00352803	1	hsa-miR-3665
NM_002579	hsa_circ_0015166	1	0.0035308	1	hsa-miR-6840-3p
NM_003015	hsa_circ_0062859	0.166667	0.00399513	2	hsa-miR-7111-3p;hsa-miR-766-3p
NM_032681	hsa_circ_0075075	0.0869565	0.00417836	2	hsa-miR-92b-3p;hsa-miR-4649-3p
NM_001281834	hsa_circ_0062859	0.25	0.00428319	2	hsa-miR-149-5p;hsa-miR-7111-3p
NM_002112	hsa_circ_0026463	1	0.00431542	1	hsa-miR-1281
NM_033655	hsa_circ_0002184	0.0126582	0.00470773	1	hsa-miR-6840-3p
NM_001145661	hsa_circ_0026463	1	0.00549235	1	hsa-miR-1281
NM_002579	hsa_circ_0039007	0.5	0.00705051	1	hsa-miR-7845-5p
NM_002965	hsa_circ_0065164	0.030303	0.00941546	1	hsa-miR-7108-5p
NM_002529	hsa_circ_0026463	1	0.0102001	1	hsa-miR-1281
NM_006121	hsa_circ_0026463	1	0.0105924	1	hsa-miR-1281
NM_003015	hsa_circ_0059267	1	0.0109847	1	hsa-miR-3613-3p
NM_001281834	hsa_circ_0059267	1	0.011377	1	hsa-miR-3613-3p
NM_021250	hsa_circ_0014221	0.25	0.0117278	1	hsa-miR-1229-5p
NM_021250	hsa_circ_0027258	0.25	0.0117278	1	hsa-miR-762
NM_001463	hsa_circ_0026463	1	0.0117693	1	hsa-miR-1281
NM_014452	hsa_circ_0026463	1	0.0192232	1	hsa-miR-1281
NM_021250	hsa_circ_0048159	0.166667	0.0194774	1	hsa-miR-5001-5p
NM_002112	hsa_circ_0026462	0.2	0.0214083	1	hsa-miR-1281
NM_001007544	hsa_circ_0025413	0.333333	0.0222041	1	hsa-miR-3665
NM_021250	hsa_circ_0084873	0.166667	0.0233317	1	hsa-miR-6728-5p
NM_005100	hsa_circ_0066712	1	0.0243233	1	hsa-miR-3613-3p
NM_005100	hsa_circ_0059267	1	0.0243233	1	hsa-miR-3613-3p
NM_033102	hsa_circ_0062859	0.0833333	0.0244838	1	hsa-miR-149-5p
NM_170776	hsa_circ_0065164	0.0606061	0.0279921	1	hsa-miR-4758-5p
NM_032681	hsa_circ_0026462	0.2	0.0291016	1	hsa-miR-3180-5p
NM_020804	hsa_circ_0025413	0.333333	0.031454	1	hsa-miR-3665
NM_001281834	hsa_circ_0029645	0.25	0.0447632	1	hsa-miR-1304-3p
NM_001281834	hsa_circ_0086717	0.25	0.0447632	1	hsa-miR-6759-3p
NM_021250	hsa_circ_0002184	0.0126582	0.0461722	1	hsa-miR-3937
