# Supplementary material for: Chronic Stress-Induced Gene Changes In Vitro and In Vivo: Potential Biomarkers Associated With Depression and Cancer Based on circRNA- and lncRNA-Associated ceRNA Networks
Source: Front Oncol. 2021 Sep 28;11:744251. doi: 10.3389/fonc.2021.744251 (PMC8507324; doi:10.3389/fonc.2021.744251)
Supplement: Supplementary file 2 [file DataSheet_1.zip › data sheet/Supplementary Table 8.xlsx]

## Sheet: Sheet1
mRNA	lncRNA	CeRNA_Score	Pvalue	Shared_miRNA_Nunber	Shared_miRNA
NM_002529	lnc-PXDN-6:1	0.533333	5.00377e-11	6	hsa-miR-149-5p;hsa-miR-3665;hsa-miR-4530;hsa-miR-1470;hsa-miR-5196-3p;hsa-miR-1281
NM_001281834	ENST00000440698	0.411765	1.21186e-10	7	hsa-miR-3613-3p;hsa-miR-3180-5p;hsa-miR-33b-3p;hsa-let-7b-3p;hsa-miR-6890-3p;hsa-let-7f-1-3p;hsa-miR-6759-3p
NM_021250	lnc-MZT1-6:1	1	4.35246e-08	3	hsa-miR-762;hsa-miR-4632-5p;hsa-miR-6791-5p
NM_001145661	lnc-PXDN-6:1	0.333333	7.07489e-08	4	hsa-miR-149-5p;hsa-miR-3665;hsa-miR-4530;hsa-miR-1281
NM_021250	NR_033884	0.375	8.65116e-07	3	hsa-miR-7150;hsa-miR-3937;hsa-miR-2392
NM_033102	lnc-PXDN-6:1	0.266667	1.05883e-06	3	hsa-miR-149-5p;hsa-miR-3665;hsa-miR-4530
NM_006121	lnc-PXDN-6:1	0.466667	1.21519e-06	4	hsa-miR-1470;hsa-miR-5196-3p;hsa-miR-4530;hsa-miR-1281
NM_003015	lnc-PXDN-6:1	0.333333	1.41548e-06	4	hsa-miR-3665;hsa-miR-1470;hsa-miR-4312;hsa-miR-4530
NM_021250	NR_003672	0.363636	1.51083e-06	3	hsa-miR-7150;hsa-miR-5001-5p;hsa-miR-6728-5p
NM_021250	lnc-AC006156.1-8:1	0.454545	3.61104e-06	3	hsa-miR-5001-5p;hsa-miR-762;hsa-miR-6791-5p
NM_002112	lnc-PXDN-6:1	0.266667	4.95639e-06	3	hsa-miR-149-5p;hsa-miR-4530;hsa-miR-1281
NM_031310	lnc-PXDN-6:1	0.133333	1.10857e-05	2	hsa-miR-3665;hsa-miR-4530
NM_033102	ENST00000518822	0.666667	1.93746e-05	2	hsa-miR-149-5p;hsa-miR-668-3p
NM_001007544	lnc-PXDN-6:1	0.2	2.86976e-05	3	hsa-miR-149-5p;hsa-miR-3665;hsa-miR-4312
NM_002112	ENST00000518822	0.666667	5.06898e-05	2	hsa-miR-149-5p;hsa-miR-1825
NM_001145661	ENST00000518822	0.666667	8.38025e-05	2	hsa-miR-149-5p;hsa-miR-668-3p
NM_001007544	ENST00000518822	0.666667	0.000157268	2	hsa-miR-149-5p;hsa-miR-668-3p
NM_021250	ENST00000623759	0.272727	0.000206121	2	hsa-miR-5001-5p;hsa-miR-6791-5p
NM_006209	ENST00000583122	1	0.000392311	1	hsa-miR-671-5p
NM_033655	lnc-MYO10-16:1	0.5	0.000784621	1	hsa-miR-6840-3p
NM_033655	NR_024046	0.25	0.000784621	1	hsa-miR-6840-3p
NM_001140	lnc-MAP9-5:1	1	0.000784621	1	hsa-miR-671-5p
NM_001140	ENST00000583122	1	0.000784621	1	hsa-miR-671-5p
NM_145814	lnc-MAP9-5:1	1	0.000784621	1	hsa-miR-671-5p
NM_014452	ENST00000518822	0.666667	0.00107303	2	hsa-miR-149-5p;hsa-miR-1825
NM_014141	ENST00000583122	1	0.00117693	1	hsa-miR-671-5p
NM_004778	ENST00000583122	1	0.00117693	1	hsa-miR-671-5p
NM_014141	lnc-MAP9-5:1	1	0.00117693	1	hsa-miR-671-5p
NM_004778	lnc-MAP9-5:1	1	0.00117693	1	hsa-miR-671-5p
NM_170776	lnc-IDI1-5:4	1	0.00117693	1	hsa-miR-4758-5p
NM_005100	ENST00000518822	0.666667	0.00171949	2	hsa-miR-149-5p;hsa-miR-1825
NM_170776	NR_024046	0.25	0.00235294	1	hsa-miR-7855-5p
NM_003539	NR_002995	0.333333	0.00235294	1	hsa-miR-3937
NM_002965	ENST00000623759	0.0909091	0.00235386	1	hsa-miR-7108-5p
NM_033655	ENST00000623759	0.0909091	0.00235386	1	hsa-miR-6840-3p
NM_021250	ENST00000516029	1	0.00392311	1	hsa-miR-6831-5p
NM_021250	NR_038421	1	0.00392311	1	hsa-miR-3937
NM_021250	lnc-C20orf72-2:1	1	0.00392311	1	hsa-miR-5001-5p
NM_001463	lnc-PXDN-6:1	0.133333	0.00458071	2	hsa-miR-4530;hsa-miR-1281
NM_021250	lnc-AL669831.1-6:1	0.333333	0.00783236	1	hsa-miR-6728-5p
NM_021250	lnc-HSP90AA1-12:1	0.5	0.00783236	1	hsa-miR-1229-5p
NM_170776	lnc-AC006156.1-8:1	0.0909091	0.0105592	1	hsa-miR-7855-5p
NM_002579	lnc-MZT1-6:1	0.333333	0.0105592	1	hsa-miR-762
NM_021250	ENST00000362682	0.333333	0.0117278	1	hsa-miR-6831-5p
NM_021250	NR_002995	0.333333	0.0117278	1	hsa-miR-3937
NM_021250	lnc-TSPY10-10:1	0.25	0.0156095	1	hsa-miR-5001-5p
NM_002529	ENST00000518822	0.333333	0.0303009	1	hsa-miR-149-5p
NM_003015	ENST00000518822	0.333333	0.0326061	1	hsa-miR-1825
NM_001281834	ENST00000518822	0.333333	0.0337573	1	hsa-miR-149-5p
